# Supplementary material for: The gut microbiota and plasma metabolites on functional dyspepsia: a study integrating Mendelian randomization and experimental validation
Source: Front Med (Lausanne). 2026 Mar 16;13:1793831. doi: 10.3389/fmed.2026.1793831 (PMC13033571; doi:10.3389/fmed.2026.1793831)
Supplement: Supplementary file 2 [file Table_1.xlsx]

## Sheet: table S1
Table S1. The instruments of gut microbiome taxa.
gut microbiota id	reported trait
GCST90027446	ANAEROFRUCAT-PWY homolactic fermentation
GCST90027447	ANAGLYCOLYSIS-PWY glycolysis III (from glucose)
GCST90027448	ARGDEG-.PWY superpathway of L-arginine, putrescine, and 4-aminobutanoate degradation
GCST90027449	ARGORNPROST-PWY arginine, ornithine and proline interconversion
GCST90027450	ARO-PWY chorismate biosynthesis I
GCST90027451	ASPASN-PWY superpathway of L-aspartate and L-asparagine biosynthesis
GCST90027452	AST-PWY L-arginine degradation II (AST pathway)
GCST90027453	BRANCHED-CHAIN-AA-SYN-PWY superpathway of branched amino acid biosynthesis
GCST90027454	COA-PWY coenzyme A biosynthesis I
GCST90027455	COBALSYN-PWY adenosylcobalamin salvage from cobinamide I
GCST90027456	COLANSYN-PWY colanic acid building blocks biosynthesis
GCST90027457	COMPLETE-ARO-PWY superpathway of aromatic amino acid biosynthesis
GCST90027458	CRNFORCAT-PWY creatinine degradation I
GCST90027459	DAPLYSINESYN-PWY L-lysine biosynthesis I
GCST90027460	DENOVOPURINE2-PWY superpathway of purine nucleotides de novo biosynthesis II
GCST90027461	DTDPRHAMSYN-PWY dTDP-L-rhamnose biosynthesis I
GCST90027462	ECASYN-PWY enterobacterial common antigen biosynthesis
GCST90027463	ENTBACSYN-PWY enterobactin biosynthesis
GCST90027464	FAO-PWY fatty acid beta- oxidation I
GCST90027465	FERMENTATION-PWY mixed acid fermentation
GCST90027466	FUCCAT-PWY fucose degradation
GCST90027467	FUC-RHAMCAT-PWY superpathway of fucose and rhamnose degradation
GCST90027468	GALACTARDEG-PWY D-galactarate degradation I
GCST90027469	GALACT-GLUCUROCAT-PWY superpathway of hexuronide and hexuronate degradation
GCST90027470	GALACTUROCAT-PWY D-galacturonate degradation I
GCST90027471	GLCMANNANAUT-PWY superpathway of N-acetylglucosamine, N-acetylmannosamine and N-acetylneuraminate degradation
GCST90027472	GLUCARDEG-PWY D-glucarate degradation I
GCST90027473	GLUCONEO-PWY gluconeogenesis I
GCST90027474	GLUCOSE1PMETAB-PWY glucose and glucose-1-phosphate degradation
GCST90027475	GLYCOCAT-PWY glycogen degradation I (bacterial)
GCST90027476	GLYCOGENSYNTH-PWY glycogen biosynthesis I (from ADP-D-Glucose)
GCST90027477	GLYCOL-GLYOXDEG-PWY superpathway of glycol metabolism and degradation
GCST90027478	GOLPDLCAT-PWY superpathway of glycerol degradation to 1,3-propanediol
GCST90027479	HEMESYN2-PWY heme biosynthesis II (anaerobic)
GCST90027480	HEXITOLDEGSUPER-PWY superpathway of hexitol degradation (bacteria)
GCST90027481	HISDEG-PWY L-histidine degradation I
GCST90027482	HISTSYN-PWY L-histidine biosynthesis
GCST90027483	HOMOSER-METSYN-PWY L-methionine biosynthesis I
GCST90027484	HSERMETANA-PWY L-methionine biosynthesis III
GCST90027485	ILEUSYN-PWY L-isoleucine biosynthesis I (from threonine)
GCST90027486	KDO-NAGLIPASYN-PWY superpathway of (Kdo)2-lipid A biosynthesis
GCST90027487	KETOGLUCONMET-PWY ketogluconate metabolism
GCST90027488	LACTOSECAT-PWY lactose and galactose degradation I
GCST90027489	METHGLYUT-PWY superpathway of methylglyoxal degradation
GCST90027490	NAGLIPASYN-PWY lipid IVA biosynthesis
GCST90027491	NONMEVIPP-PWY methylerythritol phosphate pathway I
GCST90027492	NONOXIPENT-PWY pentose phosphate pathway (non-oxidative branch)
GCST90027493	ORNDEG-PWY superpathway of ornithine degradation
GCST90027494	P105-PWY TCA cycle IV (2-oxoglutarate decarboxylase)
GCST90027495	P108-PWY pyruvate fermentation to propanoate I
GCST90027496	P122-PWY heterolactic fermentation
GCST90027497	P161-PWY acetylene degradation
GCST90027498	P162-PWY L-glutamate degradation V (via hydroxyglutarate)
GCST90027499	P164-PWY purine nucleobases degradation I (anaerobic)
GCST90027500	P23-PWY reductive TCA cycle I
GCST90027501	P42-PWY incomplete reductive TCA cycle
GCST90027502	P441-PWY superpathway of N-acetylneuraminate degradation
GCST90027503	P461-PWY hexitol fermentation to lactate, formate, ethanol and acetate
GCST90027504	PANTO-PWY phosphopantothenate biosynthesis I
GCST90027505	PANTOSYN-PWY pantothenate and coenzyme A biosynthesis I
GCST90027506	PENTOSE-P-PWY pentose phosphate pathway
GCST90027507	PEPTIDOGLYCANSYN-PWY peptidoglycan biosynthesis I (meso-diaminopimelate containing)
GCST90027508	PHOSLIPSYN PWY superpathway of phospholipid biosynthesis I (bacteria)
GCST90027509	POLYAMINSYN3-PWY superpathway of polyamine biosynthesis II
GCST90027510	POLYAMSYN-PWY superpathway of polyamine biosynthesis I
GCST90027511	POLYISOPRENSYN-PWY polyisoprenoid biosynthesis (E. coli)
GCST90027512	PPGPPMET-PWY ppGpp biosynthesis
GCST90027513	PRPP-PWY superpathway of histidine, purine, and pyrimidine biosynthesis
GCST90027514	PWY0-1061 superpathway of L-alanine biosynthesis
GCST90027515	PWY0-1241 ADP-L-glycero- beta- D-manno-heptose biosynthesis
GCST90027516	PWY0-1261 anhydromuropeptides recycling
GCST90027517	PWY0-1296 purine ribonucleosides degradation
GCST90027518	PWY0-1297 superpathway of purine deoxyribonucleosides degradation
GCST90027519	PWY0-1298 superpathway of pyrimidine deoxyribonucleosides degradation
GCST90027520	PWY0-1338 polymyxin resistance
GCST90027521	PWY0-1415 superpathway of heme biosynthesis from uroporphyrinogen-III
GCST90027522	PWY0-1479 tRNA processing
GCST90027523	PWY0-1533 methylphosphonate degradation I
GCST90027524	PWY0-1586 peptidoglycan maturation (meso diaminopimelate containing)
GCST90027525	PWY0-162 superpathway of pyrimidine ribonucleotides de novo biosynthesis
GCST90027526	PWY0-781 aspartate superpathway
GCST90027527	PWY0-845 superpathway of pyridoxal 5'-phosphate biosynthesis and salvage
GCST90027528	PWY-1269 CMP-3-deoxy-D-manno-octulosonate.biosynthesis I
GCST90027529	PWY-2941 L-lysine biosynthesis II
GCST90027530	PWY-2942 L-lysine biosynthesis III
GCST90027531	PWY-3001 superpathway of L-isoleucine biosynthesis I
GCST90027532	PWY-3781 aerobic respiration I (cytochrome c)
GCST90027533	PWY-4242 pantothenate and coenzyme A biosynthesis III
GCST90027534	PWY-4984 urea cycle
GCST90027535	PWY4FS-7 phosphatidylglycerol biosynthesis I (plastidic)
GCST90027536	PWY-5005 biotin biosynthesis II
GCST90027537	PWY-5022 4-aminobutanoate degradation V
GCST90027538	PWY-5088 L-glutamate degradation VIII (to propanoate)
GCST90027539	PWY-5097 L-lysine biosynthesis VI
GCST90027540	PWY-5100 pyruvate fermentation to acetate and lactate II
GCST90027541	PWY-5101 L-isoleucine biosynthesis II
GCST90027542	PWY-5104 L-isoleucine biosynthesis IV
GCST90027543	PWY-5121 superpathway of geranylgeranyl diphosphate biosynthesis II (via MEP)
GCST90027544	PWY-5173 superpathway of acetyl-CoA biosynthesis
GCST90027545	PWY-5177 glutaryl-CoA degradation
GCST90027546	PWY-5188 tetrapyrrole biosynthesis I (from glutamate)
GCST90027547	PWY-5189 tetrapyrrole biosynthesis II (from glycine)
GCST90027548	PWY-5345 superpathway of L-methionine biosynthesis (by sulfhydrylation)
GCST90027549	PWY-5384 sucrose degradation IV (sucrose phosphorylase)
GCST90027550	PWY-5505 L-glutamate and L-glutamine biosynthesis
GCST90027551	PWY-5656 mannosylglycerate biosynthesis I
GCST90027552	PWY-5659 GDP-mannose biosynthesis
GCST90027553	PWY-5667 CDP-diacylglycerol biosynthesis I
GCST90027554	PWY-5676 acetyl-CoA fermentation to butanoate II
GCST90027555	PWY-5686 UMP-biosynthesis
GCST90027556	PWY-5695 urate biosynthesis/inosine 5'-phosphate degradation
GCST90027557	PWY-5705 allantoin degradation to glyoxylate III
GCST90027558	PWY-5791 1,4-dihydroxy-2-naphthoate biosynthesis II (plants)
GCST90027559	PWY-5838 superpathway of menaquinol-8 biosynthesis I
GCST90027560	PWY-5850 superpathway of menaquinol-6 biosynthesis I
GCST90027561	PWY-5913 TCA cycle VI (obligate autotrophs)
GCST90027562	PWY-5918 superpathay of heme biosynthesis from glutamate
GCST90027563	PWY-5920 superpathway of heme biosynthesis from glycine
GCST90027564	PWY-5941 glycogen degradation II (eukaryotic)
GCST90027565	PWY-5971 palmitate biosynthesis II (bacteria and plants)
GCST90027566	PWY-5973 cis-vaccenate biosynthesis
GCST90027567	PWY-5989 stearate biosynthesis II (bacteria and plants)
GCST90027568	PWY-6121 5-aminoimidazole ribonucleotide biosynthesis I
GCST90027569	PWY-6123 inosine-5'-phosphate biosynthesis I
GCST90027570	PWY-6125 superpathway of guanosine nucleotides de novo biosynthesis II
GCST90027571	PWY-6147 6-hydroxymethyl-dihydropterin diphosphate biosynthesis I
GCST90027572	PWY-6151 S-adenosyl-L-methionine cycle I
GCST90027573	PWY-6163 chorismate biosynthesis from 3-dehydroquinate
GCST90027574	PWY-621 sucrose degradation III (sucrose invertase)
GCST90027575	PWY-6263 superpathway of menaquinol-8 biosynthesis II
GCST90027576	PWY-6284 superpathway of unsaturated fatty acids biosynthesis (E. coli)
GCST90027577	PWY-6285 superpathway of fatty acids biosynthesis (E. coli)
GCST90027578	PWY-6317 galactose degradation I (Leloir pathway)
GCST90027579	PWY-6353 purine nucleotides degradation II (aerobic)
GCST90027580	PWY-6471 peptidoglycan biosynthesis IV (Enterococcus faecium)
GCST90027581	PWY-6507 4-deoxy-L-threo-hex-4-enopyranuronate degradation
GCST90027582	PWY-6519 8-amino-7-oxononanoate biosynthesis I
GCST90027583	PWY-6545 pyrimidine deoxyribonucleotides de novo biosynthesis III
GCST90027584	PWY-6588 pyruvate fermentation to acetone
GCST90027585	PWY-6590 superpathway of Clostridium acetobutylicum acidogenic fermentation
GCST90027586	PWY-6608 guanosine nucleotides degradation III
GCST90027587	PWY-6609 adenine and adenosine salvage III
GCST90027588	PWY-6612 superpathway of tetrahydrofolate biosynthesis
GCST90027589	PWY-6628 superpathway of L-phenylalanine biosynthesis
GCST90027590	PWY-6629 superpathway of L-tryptophan biosynthesis
GCST90027591	PWY-6630 superpathway of L-tyrosine biosynthesis
GCST90027592	PWY66-422 D-galactose degradation V (Leloir pathway)
GCST90027593	PWY-6690 cinnamate and 3-hydroxycinnamate degradation to 2-oxopent-4-enoate
GCST90027594	PWY-6700 queuosine biosynthesis
GCST90027595	PWY-6703 preQ0 biosynthesis
GCST90027596	PWY-6708 ubiquinol-8 biosynthesis (prokaryotic)
GCST90027597	PWY-6731 starch degradation III
GCST90027598	PWY-6737 starch degradation V
GCST90027599	PWY-6823 molybdenum cofactor biosynthesis
GCST90027600	PWY-6891 thiazole biosynthesis II (Bacillus)
GCST90027601	PWY-6892 thiazole biosynthesis I (E. coli)
GCST90027602	PWY-6897 thiamin salvage II
GCST90027603	PWY-6901 superpathway of glucose and xylose degradation
GCST90027604	PWY-6969 TCA cycle V (2-oxoglutarate:ferredoxin oxidoreductase)
GCST90027605	PWY-7003 glycerol degradation to butanol
GCST90027606	PWY-7013 L-1,2-propanediol degradation
GCST90027607	PWY-7187 pyrimidine deoxyribonucleotides de novo biosynthesis II
GCST90027608	PWY-7196 superpathway of pyrimidine ribonucleosides salvage
GCST90027609	PWY-7197 pyrimidine deoxyribonucleotide phosphorylation
GCST90027610	PWY-7198 pyrimidine deoxyribonucleotides de novo biosynthesis IV
GCST90027611	PWY-7199 pyrimidine deoxyribonucleosides salvage
GCST90027612	PWY-7209 superpathway of pyrimidine ribonucleosides degradation
GCST90027613	PWY-7211 superpathway of pyrimidine deoxyribonucleotides de novo biosynthesis
GCST90027614	PWY-7219 adenosine ribonucleotides de novo biosynthesis
GCST90027615	PWY-7221 guanosine ribonucleotides de novo biosynthesis
GCST90027616	PWY-7234 inosine-5'-phosphate biosynthesis III
GCST90027617	PWY-7237 myo-, chiro- and scillo inositol degradation
GCST90027618	PWY-724 superpathway of L-lysine, L-threonine and L-methionine biosynthesis II
GCST90027619	PWY-7254 TCA cycle VII (acetate-producers)
GCST90027620	PWY-7315 dTDP-N-acetylthomosamine biosynthesis
GCST90027621	PWY-7323 superpathway of GDP-mannose-derived O-antigen building blocks biosynthesis
GCST90027622	PWY-7328 superpathway of UDP-glucose-derived O-antigen building blocks biosynthesis
GCST90027623	PWY-7371 1,4-dihydroxy-6-naphthoate biosynthesis II
GCST90027624	PWY-7392 taxadiene biosynthesis (engineered)
GCST90027625	PWY-7400 L-arginine biosynthesis IV (archaebacteria)
GCST90027626	PWY-7446 sulfoglycolysis
GCST90027627	PWY-7456 mannan degradation
GCST90027628	PWY-841 superpathway of purine nucleotides de novo biosynthesis I
GCST90027629	PWY_ARG+POLYAMINE-SYN superpathway of arginine and polyamine biosynthesis
GCST90027630	PWY_GLYCOLYSIS-E-D superpathway of glycolysis and Entner-Doudoroff
GCST90027631	PWY_GLYCOLYSIS glycolysis I (from glucose 6-phosphate)
GCST90027632	PWY_GLYOXYLATE-BYPASS glyoxylate cycle
GCST90027633	PWY_HEME-BIOSYNTHESIS-II heme biosynthesis I (aerobic)
GCST90027634	PWY_NAD-BIOSYNTHESIS-II NAD salvage pathway II
GCST90027635	PWY_REDCITCYC TCA cycle VIII (helicobacter)
GCST90027636	PWY_TCA-GLYOX-BYPASS superpathway of glyoxylate bypass and TCA
GCST90027637	PYRIDNUCSAL-PWY NAD salvage pathway I
GCST90027638	PYRIDNUCSYN-PWY NAD biosynthesis I (from aspartate)
GCST90027639	PYRIDOXSYN-PWY pyridoxal 5'-phosphate biosynthesis I
GCST90027640	RHAMCAT-PWY L-rhamnose degradation I
GCST90027641	RIBOSYN2-PWY flavin biosynthesis I (bacteria and plants)
GCST90027642	SER-GLYSYN-PWY superpathway of L-serine and glycine biosynthesis I
GCST90027643	SO4ASSIM-PWY sulfate reduction I (assimilatory)
GCST90027644	SULFATE-CYS-PWY superpathway of sulfate assimilation and cysteine biosynthesis
GCST90027645	THRESYN-PWY superpathway of L-threonine biosynthesis
GCST90027646	TRNA-CHARGING-PWY Trna charging
GCST90027647	TRPSYN-PWY L-tryptophan biosynthesis
GCST90027648	UBISYN-PWY superpathway of ubiquinol-8 biosynthesis (prokaryotic)
GCST90027649	UDPNAGSYN-PWY UDP-N-acetyl-D-glucosamine biosynthesis I
GCST90027650	X1CMET2-PWY N10-formyl-tetrahydrofolate-biosynthesis
GCST90027651	k_Bacteria.p_Actinobacteria.c_Actinobacteria
GCST90027652	k_Bacteria.p_Bacteroidetes.c_Bacteroidia
GCST90027653	k_Bacteria.p_Firmicutes.c_Bacilli
GCST90027654	k_Bacteria.p_Firmicutes.c_Clostridia
GCST90027655	k_Bacteria.p_Firmicutes.c_Erysipelotrichia
GCST90027656	k_Bacteria.p_Firmicutes.c_Negativicutes
GCST90027657	k_Bacteria.p_Proteobacteria.c_Betaproteobacteria
GCST90027658	k_Bacteria.p_Proteobacteria.c_Deltaproteobacteria
GCST90027659	k_Bacteria.p_Proteobacteria.c_Gammaproteobacteria
GCST90027660	k_Bacteria.p_Verrucomicrobia.c_Verrucomicrobiae
GCST90027661	k_Bacteria.p_Actinobacteria.c_Actinobacteria.o_Actinomycetales.f_Micrococcaceae
GCST90027662	k_Bacteria.p_Actinobacteria.c_Actinobacteria.o_Bifidobacteriales.f_Bifidobacteriaceae
GCST90027663	k_Bacteria.p_Actinobacteria.c_Actinobacteria.o_Coriobacteriales.f_Coriobacteriaceae
GCST90027664	k_Bacteria.p_Bacteroidetes.c_Bacteroidia.o_Bacteroidales.f_Bacteroidaceae
GCST90027665	k_Bacteria.p_Bacteroidetes.c_Bacteroidia.o_Bacteroidales.f_Bacteroidales_noname
GCST90027666	k_Bacteria.p_Bacteroidetes.c_Bacteroidia.o_Bacteroidales.f_Porphyromonadaceae
GCST90027667	k_Bacteria.p_Bacteroidetes.c_Bacteroidia.o_Bacteroidales.f_Prevotellaceae
GCST90027668	k_Bacteria.p_Bacteroidetes.c_Bacteroidia.o_Bacteroidales.f_Rikenellaceae
GCST90027669	k_Bacteria.p_Firmicutes.c_Bacilli.o_Lactobacillales.f_Lactobacillaceae
GCST90027670	k_Bacteria.p_Firmicutes.c_Bacilli.o_Lactobacillales.f_Streptococcaceae
GCST90027671	k_Bacteria.p_Firmicutes.c_Clostridia.o_Clostridiales.f_Clostridiaceae
GCST90027672	k_Bacteria.p_Firmicutes.c_Clostridia.o_Clostridiales.f_Clostridiales_noname
GCST90027673	k_Bacteria.p_Firmicutes.c_Clostridia.o_Clostridiales.f_Eubacteriaceae
GCST90027674	k_Bacteria.p_Firmicutes.c_Clostridia.o_Clostridiales.f_Lachnospiraceae
GCST90027675	k_Bacteria.p_Firmicutes.c_Clostridia.o_Clostridiales.f_Oscillospiraceae
GCST90027676	k_Bacteria.p_Firmicutes.c_Clostridia.o_Clostridiales.f_Ruminococcaceae
GCST90027677	k_Bacteria.p_Firmicutes.c_Erysipelotrichia.o_Erysipelotrichales.f_Erysipelotrichaceae
GCST90027678	k_Bacteria.p_Firmicutes.c_Negativicutes.o_Selenomonadales.f_Acidaminococcaceae
GCST90027679	k_Bacteria.p_Firmicutes.c_Negativicutes.o_Selenomonadales.f_Veillonellaceae
GCST90027680	k_Bacteria.p_Proteobacteria.c_Betaproteobacteria.o_Burkholderiales.f_Burkholderiales_noname
GCST90027681	k_Bacteria.p_Proteobacteria.c_Betaproteobacteria.o_Burkholderiales.f_Oxalobacteraceae
GCST90027682	k_Bacteria.p_Proteobacteria.c_Betaproteobacteria.o_Burkholderiales.f_Sutterellaceae
GCST90027683	k_Bacteria.p_Proteobacteria.c_Deltaproteobacteria.o_Desulfovibrionales.f_Desulfovibrionaceae
GCST90027684	k_Bacteria.p_Proteobacteria.c_Gammaproteobacteria.o_Enterobacteriales.f_Enterobacteriaceae
GCST90027685	k_Bacteria.p_Proteobacteria.c_Gammaproteobacteria.o_Pasteurellales.f_Pasteurellaceae
GCST90027686	k_Bacteria.p_Verrucomicrobia.c_Verrucomicrobiae.o_Verrucomicrobiales.f_Verrucomicrobiaceae
GCST90027687	k_Bacteria.p_Actinobacteria.c_Actinobacteria.o_Actinomycetales.f_Micrococcaceae.g_Rothia
GCST90027688	k_Bacteria.p_Actinobacteria.c_Actinobacteria.o_Bifidobacteriales.f_Bifidobacteriaceae.g_Bifidobacterium
GCST90027689	k_Bacteria.p_Actinobacteria.c_Actinobacteria.o_Coriobacteriales.f_Coriobacteriaceae.g_Adlercreutzia
GCST90027690	k_Bacteria.p_Actinobacteria.c_Actinobacteria.o_Coriobacteriales.f_Coriobacteriaceae.g_Collinsella
GCST90027691	k_Bacteria.p_Actinobacteria.c_Actinobacteria.o_Coriobacteriales.f_Coriobacteriaceae.g_Eggerthella
GCST90027692	k_Bacteria.p_Actinobacteria.c_Actinobacteria.o_Coriobacteriales.f_Coriobacteriaceae.g_Gordonibacter
GCST90027693	k_Bacteria.p_Bacteroidetes.c_Bacteroidia.o_Bacteroidales.f_Bacteroidaceae.g_Bacteroides
GCST90027694	k_Bacteria.p_Bacteroidetes.c_Bacteroidia.o_Bacteroidales.f_Bacteroidales_noname.g_Bacteroidales_noname
GCST90027695	k_Bacteria.p_Bacteroidetes.c_Bacteroidia.o_Bacteroidales.f_Porphyromonadaceae.g_Barnesiella
GCST90027696	k_Bacteria.p_Bacteroidetes.c_Bacteroidia.o_Bacteroidales.f_Porphyromonadaceae.g_Coprobacter
GCST90027697	k_Bacteria.p_Bacteroidetes.c_Bacteroidia.o_Bacteroidales.f_Porphyromonadaceae.g_Odoribacter
GCST90027698	k_Bacteria.p_Bacteroidetes.c_Bacteroidia.o_Bacteroidales.f_Porphyromonadaceae.g_Parabacteroides
GCST90027699	k_Bacteria.p_Bacteroidetes.c_Bacteroidia.o_Bacteroidales.f_Prevotellaceae.g_Paraprevotella
GCST90027700	k_Bacteria.p_Bacteroidetes.c_Bacteroidia.o_Bacteroidales.f_Prevotellaceae.g_Prevotella
GCST90027701	k_Bacteria.p_Bacteroidetes.c_Bacteroidia.o_Bacteroidales.f_Rikenellaceae.g_Alistipes
GCST90027702	k_Bacteria.p_Firmicutes.c_Bacilli.o_Lactobacillales.f_Lactobacillaceae.g_Lactobacillus
GCST90027703	k_Bacteria.p_Firmicutes.c_Bacilli.o_Lactobacillales.f_Streptococcaceae.g_Streptococcus
GCST90027704	k_Bacteria.p_Firmicutes.c_Clostridia.o_Clostridiales.f_Clostridiaceae.g_Clostridium
GCST90027705	k_Bacteria.p_Firmicutes.c_Clostridia.o_Clostridiales.f_Clostridiales_noname.g_Flavonifractor
GCST90027706	k_Bacteria.p_Firmicutes.c_Clostridia.o_Clostridiales.f_Clostridiales_noname.g_Pseudoflavonifractor
GCST90027707	k_Bacteria.p_Firmicutes.c_Clostridia.o_Clostridiales.f_Eubacteriaceae.g_Eubacterium
GCST90027708	k_Bacteria.p_Firmicutes.c_Clostridia.o_Clostridiales.f_Lachnospiraceae.g_Blautia
GCST90027709	k_Bacteria.p_Firmicutes.c_Clostridia.o_Clostridiales.f_Lachnospiraceae.g_Butyrivibrio
GCST90027710	k_Bacteria.p_Firmicutes.c_Clostridia.o_Clostridiales.f_Lachnospiraceae.g_Coprococcus
GCST90027711	k_Bacteria.p_Firmicutes.c_Clostridia.o_Clostridiales.f_Lachnospiraceae.g_Dorea
GCST90027712	k_Bacteria.p_Firmicutes.c_Clostridia.o_Clostridiales.f_Lachnospiraceae.g_Lachnospiraceae_noname
GCST90027713	k_Bacteria.p_Firmicutes.c_Clostridia.o_Clostridiales.f_Lachnospiraceae.g_Roseburia
GCST90027714	k_Bacteria.p_Firmicutes.c_Clostridia.o_Clostridiales.f_Oscillospiraceae.g_Oscillibacter
GCST90027715	k_Bacteria.p_Firmicutes.c_Clostridia.o_Clostridiales.f_Ruminococcaceae.g_Anaerotruncus
GCST90027716	k_Bacteria.p_Firmicutes.c_Clostridia.o_Clostridiales.f_Ruminococcaceae.g_Faecalibacterium
GCST90027717	k_Bacteria.p_Firmicutes.c_Clostridia.o_Clostridiales.f_Ruminococcaceae.g_Ruminococcaceae_noname
GCST90027718	k_Bacteria.p_Firmicutes.c_Clostridia.o_Clostridiales.f_Ruminococcaceae.g_Ruminococcus
GCST90027719	k_Bacteria.p_Firmicutes.c_Clostridia.o_Clostridiales.f_Ruminococcaceae.g_Subdoligranulum
GCST90027720	k_Bacteria.p_Firmicutes.c_Erysipelotrichia.o_Erysipelotrichales.f_Erysipelotrichaceae.g_Erysipelotrichaceae_noname
GCST90027721	k_Bacteria.p_Firmicutes.c_Erysipelotrichia.o_Erysipelotrichales.f_Erysipelotrichaceae.g_Holdemania
GCST90027722	k_Bacteria.p_Firmicutes.c_Negativicutes.o_Selenomonadales.f_Acidaminococcaceae.g_Phascolarctobacterium
GCST90027723	k_Bacteria.p_Firmicutes.c_Negativicutes.o_Selenomonadales.f_Veillonellaceae.g_Dialister
GCST90027724	k_Bacteria.p_Firmicutes.c_Negativicutes.o_Selenomonadales.f_Veillonellaceae.g_Veillonella
GCST90027725	k_Bacteria.p_Proteobacteria.c_Betaproteobacteria.o_Burkholderiales.f_Burkholderiales_noname.g_Burkholderiales_noname
GCST90027726	k_Bacteria.p_Proteobacteria.c_Betaproteobacteria.o_Burkholderiales.f_Oxalobacteraceae.g_Oxalobacter
GCST90027727	k_Bacteria.p_Proteobacteria.c_Betaproteobacteria.o_Burkholderiales.f_Sutterellaceae.g_Parasutterella
GCST90027728	k_Bacteria.p_Proteobacteria.c_Betaproteobacteria.o_Burkholderiales.f_Sutterellaceae.g_Sutterellaceae_unclassified
GCST90027729	k_Bacteria.p_Proteobacteria.c_Betaproteobacteria.o_Burkholderiales.f_Sutterellaceae.g_Sutterella
GCST90027730	k_Bacteria.p_Proteobacteria.c_Deltaproteobacteria.o_Desulfovibrionales.f_Desulfovibrionaceae.g_Bilophila
GCST90027731	k_Bacteria.p_Proteobacteria.c_Deltaproteobacteria.o_Desulfovibrionales.f_Desulfovibrionaceae.g_Desulfovibrio
GCST90027732	k_Bacteria.p_Proteobacteria.c_Gammaproteobacteria.o_Enterobacteriales.f_Enterobacteriaceae.g_Escherichia
GCST90027733	k_Bacteria.p_Proteobacteria.c_Gammaproteobacteria.o_Pasteurellales.f_Pasteurellaceae.g_Haemophilus
GCST90027734	k_Bacteria.p_Verrucomicrobia.c_Verrucomicrobiae.o_Verrucomicrobiales.f_Verrucomicrobiaceae.g_Akkermansia
GCST90027735	k_Bacteria.p_Actinobacteria.c_Actinobacteria.o_Actinomycetales
GCST90027736	k_Bacteria.p_Actinobacteria.c_Actinobacteria.o_Bifidobacteriales
GCST90027737	k_Bacteria.p_Actinobacteria.c_Actinobacteria.o_Coriobacteriales
GCST90027738	k_Bacteria.p_Bacteroidetes.c_Bacteroidia.o_Bacteroidales
GCST90027739	k_Bacteria.p_Firmicutes.c_Bacilli.o_Lactobacillales
GCST90027740	k_Bacteria.p_Firmicutes.c_Clostridia.o_Clostridiales
GCST90027741	k_Bacteria.p_Firmicutes.c_Erysipelotrichia.o_Erysipelotrichales
GCST90027742	k_Bacteria.p_Firmicutes.c_Negativicutes.o_Selenomonadales
GCST90027743	k_Bacteria.p_Proteobacteria.c_Betaproteobacteria.o_Burkholderiales
GCST90027744	k_Bacteria.p_Proteobacteria.c_Deltaproteobacteria.o_Desulfovibrionales
GCST90027745	k_Bacteria.p_Proteobacteria.c_Gammaproteobacteria.o_Enterobacteriales
GCST90027746	k_Bacteria.p_Proteobacteria.c_Gammaproteobacteria.o_Pasteurellales
GCST90027747	k_Bacteria.p_Verrucomicrobia.c_Verrucomicrobiae.o_Verrucomicrobiales
GCST90027748	k_Bacteria.p_Actinobacteria
GCST90027749	k_Bacteria.p_Bacteroidetes
GCST90027750	k_Bacteria.p_Firmicutes
GCST90027751	k_Bacteria.p_Proteobacteria
GCST90027752	k_Bacteria.p_Verrucomicrobia
GCST90027753	k_Bacteria.p_Actinobacteria.c_Actinobacteria.o_Actinomycetales.f_Micrococcaceae.g_Rothia.s_Rothia_mucilaginosa
GCST90027754	k_Bacteria.p_Actinobacteria.c_Actinobacteria.o_Bifidobacteriales.f_Bifidobacteriaceae.g_Bifidobacterium.s_Bifidobacterium_adolescentis
GCST90027755	k_Bacteria.p_Actinobacteria.c_Actinobacteria.o_Bifidobacteriales.f_Bifidobacteriaceae.g_Bifidobacterium.s_Bifidobacterium_bifidum
GCST90027756	k_Bacteria.p_Actinobacteria.c_Actinobacteria.o_Bifidobacteriales.f_Bifidobacteriaceae.g_Bifidobacterium.s_Bifidobacterium_catenulatum
GCST90027757	k_Bacteria.p_Actinobacteria.c_Actinobacteria.o_Bifidobacteriales.f_Bifidobacteriaceae.g_Bifidobacterium.s_Bifidobacterium_longum
GCST90027758	k_Bacteria.p_Actinobacteria.c_Actinobacteria.o_Coriobacteriales.f_Coriobacteriaceae.g_Adlercreutzia.s_Adlercreutzia_equolifaciens
GCST90027759	k_Bacteria.p_Actinobacteria.c_Actinobacteria.o_Coriobacteriales.f_Coriobacteriaceae.g_Collinsella.s_Collinsella_aerofaciens
GCST90027760	k_Bacteria.p_Actinobacteria.c_Actinobacteria.o_Coriobacteriales.f_Coriobacteriaceae.g_Eggerthella.s_Eggerthella_unclassified
GCST90027761	k_Bacteria.p_Actinobacteria.c_Actinobacteria.o_Coriobacteriales.f_Coriobacteriaceae.g_Gordonibacter.s_Gordonibacter_pamelaeae
GCST90027762	k_Bacteria.p_Bacteroidetes.c_Bacteroidia.o_Bacteroidales.f_Bacteroidales_noname.g_Bacteroidales_noname.s_Bacteroidales_bacterium_ph8
GCST90027763	k_Bacteria.p_Bacteroidetes.c_Bacteroidia.o_Bacteroidales.f_Porphyromonadaceae.g_Barnesiella.s_Barnesiella_intestinihominis
GCST90027764	k_Bacteria.p_Bacteroidetes.c_Bacteroidia.o_Bacteroidales.f_Porphyromonadaceae.g_Coprobacter.s_Coprobacter_fastidiosus
GCST90027765	k_Bacteria.p_Bacteroidetes.c_Bacteroidia.o_Bacteroidales.f_Porphyromonadaceae.g_Odoribacter.s_Odoribacter_splanchnicus
GCST90027766	k_Bacteria.p_Bacteroidetes.c_Bacteroidia.o_Bacteroidales.f_Porphyromonadaceae.g_Parabacteroides.s_Parabacteroides_distasonis
GCST90027767	k_Bacteria.p_Bacteroidetes.c_Bacteroidia.o_Bacteroidales.f_Porphyromonadaceae.g_Parabacteroides.s_Parabacteroides_goldsteinii
GCST90027768	k_Bacteria.p_Bacteroidetes.c_Bacteroidia.o_Bacteroidales.f_Porphyromonadaceae.g_Parabacteroides.s_Parabacteroides_johnsonii
GCST90027769	k_Bacteria.p_Bacteroidetes.c_Bacteroidia.o_Bacteroidales.f_Porphyromonadaceae.g_Parabacteroides.s_Parabacteroides_merdae
GCST90027770	k_Bacteria.p_Bacteroidetes.c_Bacteroidia.o_Bacteroidales.f_Porphyromonadaceae.g_Parabacteroides.s_Parabacteroides_unclassified
GCST90027771	k_Bacteria.p_Bacteroidetes.c_Bacteroidia.o_Bacteroidales.f_Prevotellaceae.g_Paraprevotella.s_Paraprevotella_clara
GCST90027772	k_Bacteria.p_Bacteroidetes.c_Bacteroidia.o_Bacteroidales.f_Prevotellaceae.g_Paraprevotella.s_Paraprevotella_unclassified
GCST90027773	k_Bacteria.p_Bacteroidetes.c_Bacteroidia.o_Bacteroidales.f_Prevotellaceae.g_Paraprevotella.s_Paraprevotella_xylaniphila
GCST90027774	k_Bacteria.p_Bacteroidetes.c_Bacteroidia.o_Bacteroidales.f_Prevotellaceae.g_Prevotella.s_Prevotella_copri
GCST90027775	k_Bacteria.p_Bacteroidetes.c_Bacteroidia.o_Bacteroidales.f_Rikenellaceae.g_Alistipes.s_Alistipes_finegoldii
GCST90027776	k_Bacteria.p_Bacteroidetes.c_Bacteroidia.o_Bacteroidales.f_Rikenellaceae.g_Alistipes.s_Alistipes_indistinctus
GCST90027777	k_Bacteria.p_Bacteroidetes.c_Bacteroidia.o_Bacteroidales.f_Rikenellaceae.g_Alistipes.s_Alistipes_onderdonkii
GCST90027778	k_Bacteria.p_Bacteroidetes.c_Bacteroidia.o_Bacteroidales.f_Rikenellaceae.g_Alistipes.s_Alistipes_putredinis
GCST90027779	k_Bacteria.p_Bacteroidetes.c_Bacteroidia.o_Bacteroidales.f_Rikenellaceae.g_Alistipes.s_Alistipes_senegalensis
GCST90027780	k_Bacteria.p_Bacteroidetes.c_Bacteroidia.o_Bacteroidales.f_Rikenellaceae.g_Alistipes.s_Alistipes_shahii
GCST90027781	k_Bacteria.p_Bacteroidetes.c_Bacteroidia.o_Bacteroidales.f_Rikenellaceae.g_Alistipes.s_Alistipes_sp_AP11
GCST90027782	k_Bacteria.p_Firmicutes.c_Bacilli.o_Lactobacillales.f_Lactobacillaceae.g_Lactobacillus.s_Lactobacillus_delbrueckii
GCST90027783	k_Bacteria.p_Firmicutes.c_Bacilli.o_Lactobacillales.f_Streptococcaceae.g_Streptococcus.s_Streptococcus_parasanguinis
GCST90027784	k_Bacteria.p_Firmicutes.c_Bacilli.o_Lactobacillales.f_Streptococcaceae.g_Streptococcus.s_Streptococcus_salivarius
GCST90027785	k_Bacteria.p_Firmicutes.c_Bacilli.o_Lactobacillales.f_Streptococcaceae.g_Streptococcus.s_Streptococcus_thermophilus
GCST90027786	k_Bacteria.p_Firmicutes.c_Clostridia.o_Clostridiales.f_Clostridiaceae.g_Clostridium.s_Clostridium_asparagiforme
GCST90027787	k_Bacteria.p_Firmicutes.c_Clostridia.o_Clostridiales.f_Clostridiaceae.g_Clostridium.s_Clostridium_leptum
GCST90027788	k_Bacteria.p_Firmicutes.c_Clostridia.o_Clostridiales.f_Clostridiales_noname.g_Flavonifractor.s_Flavonifractor_plautii
GCST90027789	k_Bacteria.p_Firmicutes.c_Clostridia.o_Clostridiales.f_Clostridiales_noname.g_Pseudoflavonifractor.s_Pseudoflavonifractor_capillosus
GCST90027790	k_Bacteria.p_Firmicutes.c_Clostridia.o_Clostridiales.f_Eubacteriaceae.g_Eubacterium.s_Eubacterium_eligens
GCST90027791	k_Bacteria.p_Firmicutes.c_Clostridia.o_Clostridiales.f_Eubacteriaceae.g_Eubacterium.s_Eubacterium_hallii
GCST90027792	k_Bacteria.p_Firmicutes.c_Clostridia.o_Clostridiales.f_Eubacteriaceae.g_Eubacterium.s_Eubacterium_ramulus
GCST90027793	k_Bacteria.p_Firmicutes.c_Clostridia.o_Clostridiales.f_Eubacteriaceae.g_Eubacterium.s_Eubacterium_rectale
GCST90027794	k_Bacteria.p_Firmicutes.c_Clostridia.o_Clostridiales.f_Eubacteriaceae.g_Eubacterium.s_Eubacterium_siraeum
GCST90027795	k_Bacteria.p_Firmicutes.c_Clostridia.o_Clostridiales.f_Eubacteriaceae.g_Eubacterium.s_Eubacterium_ventriosum
GCST90027796	k_Bacteria.p_Firmicutes.c_Clostridia.o_Clostridiales.f_Oscillospiraceae.g_Oscillibacter.s_Oscillibacter_unclassified
GCST90027797	k_Bacteria.p_Firmicutes.c_Clostridia.o_Clostridiales.f_Ruminococcaceae.g_Faecalibacterium.s_Faecalibacterium_prausnitzii
GCST90027798	k_Bacteria.p_Firmicutes.c_Clostridia.o_Clostridiales.f_Ruminococcaceae.g_Ruminococcaceae_noname.s_Ruminococcaceae_bacterium_D16
GCST90027799	k_Bacteria.p_Firmicutes.c_Clostridia.o_Clostridiales.f_Ruminococcaceae.g_Ruminococcus.s_Ruminococcus_bromii
GCST90027800	k_Bacteria.p_Firmicutes.c_Clostridia.o_Clostridiales.f_Ruminococcaceae.g_Ruminococcus.s_Ruminococcus_callidus
GCST90027801	k_Bacteria.p_Firmicutes.c_Clostridia.o_Clostridiales.f_Ruminococcaceae.g_Ruminococcus.s_Ruminococcus_lactaris
GCST90027802	k_Bacteria.p_Firmicutes.c_Clostridia.o_Clostridiales.f_Ruminococcaceae.g_Subdoligranulum.s_Subdoligranulum_unclassified
GCST90027803	k_Bacteria.p_Firmicutes.c_Erysipelotrichia.o_Erysipelotrichales.f_Erysipelotrichaceae.g_Erysipelotrichaceae_noname.s_Eubacterium_biforme
GCST90027804	k_Bacteria.p_Firmicutes.c_Erysipelotrichia.o_Erysipelotrichales.f_Erysipelotrichaceae.g_Holdemania.s_Holdemania_filiformis
GCST90027805	k_Bacteria.p_Firmicutes.c_Erysipelotrichia.o_Erysipelotrichales.f_Erysipelotrichaceae.g_Holdemania.s_Holdemania_unclassified
GCST90027806	k_Bacteria.p_Firmicutes.c_Negativicutes.o_Selenomonadales.f_Acidaminococcaceae.g_Phascolarctobacterium.s_Phascolarctobacterium_succinatutens
GCST90027807	k_Bacteria.p_Firmicutes.c_Negativicutes.o_Selenomonadales.f_Veillonellaceae.g_Dialister.s_Dialister_invisus
GCST90027808	k_Bacteria.p_Firmicutes.c_Negativicutes.o_Selenomonadales.f_Veillonellaceae.g_Veillonella.s_Veillonella_unclassified
GCST90027809	k_Bacteria.p_Proteobacteria.c_Betaproteobacteria.o_Burkholderiales.f_Burkholderiales_noname.g_Burkholderiales_noname.s_Burkholderiales_bacterium_1_1_47
GCST90027810	k_Bacteria.p_Proteobacteria.c_Betaproteobacteria.o_Burkholderiales.f_Oxalobacteraceae.g_Oxalobacter.s_Oxalobacter_formigenes
GCST90027811	k_Bacteria.p_Proteobacteria.c_Betaproteobacteria.o_Burkholderiales.f_Sutterellaceae.g_Parasutterella.s_Parasutterella_excrementihominis
GCST90027812	k_Bacteria.p_Proteobacteria.c_Betaproteobacteria.o_Burkholderiales.f_Sutterellaceae.g_Sutterella.s_Sutterella_wadsworthensis
GCST90027813	k_Bacteria.p_Proteobacteria.c_Deltaproteobacteria.o_Desulfovibrionales.f_Desulfovibrionaceae.g_Bilophila.s_Bilophila_unclassified
GCST90027814	k_Bacteria.p_Proteobacteria.c_Deltaproteobacteria.o_Desulfovibrionales.f_Desulfovibrionaceae.g_Bilophila.s_Bilophila_wadsworthia
GCST90027815	k_Bacteria.p_Proteobacteria.c_Deltaproteobacteria.o_Desulfovibrionales.f_Desulfovibrionaceae.g_Desulfovibrio.s_Desulfovibrio_piger
GCST90027816	k_Bacteria.p_Proteobacteria.c_Gammaproteobacteria.o_Enterobacteriales.f_Enterobacteriaceae.g_Escherichia.s_Escherichia_coli
GCST90027817	k_Bacteria.p_Proteobacteria.c_Gammaproteobacteria.o_Enterobacteriales.f_Enterobacteriaceae.g_Escherichia.s_Escherichia_unclassified
GCST90027818	k_Bacteria.p_Proteobacteria.c_Gammaproteobacteria.o_Pasteurellales.f_Pasteurellaceae.g_Haemophilus.s_Haemophilus_parainfluenzae
GCST90027819	k_Bacteria.p_Verrucomicrobia.c_Verrucomicrobiae.o_Verrucomicrobiales.f_Verrucomicrobiaceae.g_Akkermansia.s_Akkermansia_muciniphila
GCST90027820	k_Bacteria.p_Bacteroidetes.c_Bacteroidia.o_Bacteroidales.f_Bacteroidaceae.g_Bacteroides.s_Bacteroides_caccae
GCST90027821	k_Bacteria.p_Bacteroidetes.c_Bacteroidia.o_Bacteroidales.f_Bacteroidaceae.g_Bacteroides.s_Bacteroides_cellulosilyticus
GCST90027822	k_Bacteria.p_Bacteroidetes.c_Bacteroidia.o_Bacteroidales.f_Bacteroidaceae.g_Bacteroides.s_Bacteroides_clarus
GCST90027823	k_Bacteria.p_Bacteroidetes.c_Bacteroidia.o_Bacteroidales.f_Bacteroidaceae.g_Bacteroides.s_Bacteroides_coprocola
GCST90027824	k_Bacteria.p_Bacteroidetes.c_Bacteroidia.o_Bacteroidales.f_Bacteroidaceae.g_Bacteroides.s_Bacteroides_dorei
GCST90027825	k_Bacteria.p_Bacteroidetes.c_Bacteroidia.o_Bacteroidales.f_Bacteroidaceae.g_Bacteroides.s_Bacteroides_eggerthii
GCST90027826	k_Bacteria.p_Bacteroidetes.c_Bacteroidia.o_Bacteroidales.f_Bacteroidaceae.g_Bacteroides.s_Bacteroides_faecis
GCST90027827	k_Bacteria.p_Bacteroidetes.c_Bacteroidia.o_Bacteroidales.f_Bacteroidaceae.g_Bacteroides.s_Bacteroides_finegoldii
GCST90027828	k_Bacteria.p_Bacteroidetes.c_Bacteroidia.o_Bacteroidales.f_Bacteroidaceae.g_Bacteroides.s_Bacteroides_fragilis
GCST90027829	k_Bacteria.p_Bacteroidetes.c_Bacteroidia.o_Bacteroidales.f_Bacteroidaceae.g_Bacteroides.s_Bacteroides_intestinalis
GCST90027830	k_Bacteria.p_Bacteroidetes.c_Bacteroidia.o_Bacteroidales.f_Bacteroidaceae.g_Bacteroides.s_Bacteroides_massiliensis
GCST90027831	k_Bacteria.p_Bacteroidetes.c_Bacteroidia.o_Bacteroidales.f_Bacteroidaceae.g_Bacteroides.s_Bacteroides_nordii
GCST90027832	k_Bacteria.p_Bacteroidetes.c_Bacteroidia.o_Bacteroidales.f_Bacteroidaceae.g_Bacteroides.s_Bacteroides_ovatus
GCST90027833	k_Bacteria.p_Bacteroidetes.c_Bacteroidia.o_Bacteroidales.f_Bacteroidaceae.g_Bacteroides.s_Bacteroides_plebeius
GCST90027834	k_Bacteria.p_Bacteroidetes.c_Bacteroidia.o_Bacteroidales.f_Bacteroidaceae.g_Bacteroides.s_Bacteroides_salyersiae
GCST90027835	k_Bacteria.p_Bacteroidetes.c_Bacteroidia.o_Bacteroidales.f_Bacteroidaceae.g_Bacteroides.s_Bacteroides_stercoris
GCST90027836	k_Bacteria.p_Bacteroidetes.c_Bacteroidia.o_Bacteroidales.f_Bacteroidaceae.g_Bacteroides.s_Bacteroides_thetaiotaomicron
GCST90027837	k_Bacteria.p_Bacteroidetes.c_Bacteroidia.o_Bacteroidales.f_Bacteroidaceae.g_Bacteroides.s_Bacteroides_uniformis
GCST90027838	k_Bacteria.p_Bacteroidetes.c_Bacteroidia.o_Bacteroidales.f_Bacteroidaceae.g_Bacteroides.s_Bacteroides_vulgatus
GCST90027839	k_Bacteria.p_Bacteroidetes.c_Bacteroidia.o_Bacteroidales.f_Bacteroidaceae.g_Bacteroides.s_Bacteroides_xylanisolvens
GCST90027840	k_Bacteria.p_Firmicutes.c_Clostridia.o_Clostridiales.f_Lachnospiraceae.g_Blautia.s_Ruminococcus_obeum
GCST90027841	k_Bacteria.p_Firmicutes.c_Clostridia.o_Clostridiales.f_Lachnospiraceae.g_Blautia.s_Ruminococcus_torques
GCST90027842	k_Bacteria.p_Firmicutes.c_Clostridia.o_Clostridiales.f_Lachnospiraceae.g_Butyrivibrio.s_Butyrivibrio_crossotus
GCST90027843	k_Bacteria.p_Firmicutes.c_Clostridia.o_Clostridiales.f_Lachnospiraceae.g_Coprococcus.s_Coprococcus_catus
GCST90027844	k_Bacteria.p_Firmicutes.c_Clostridia.o_Clostridiales.f_Lachnospiraceae.g_Coprococcus.s_Coprococcus_comes
GCST90027845	k_Bacteria.p_Firmicutes.c_Clostridia.o_Clostridiales.f_Lachnospiraceae.g_Coprococcus.s_Coprococcus_sp_ART55_1
GCST90027846	k_Bacteria.p_Firmicutes.c_Clostridia.o_Clostridiales.f_Lachnospiraceae.g_Dorea.s_Dorea_formicigenerans
GCST90027847	k_Bacteria.p_Firmicutes.c_Clostridia.o_Clostridiales.f_Lachnospiraceae.g_Dorea.s_Dorea_longicatena
GCST90027848	k_Bacteria.p_Firmicutes.c_Clostridia.o_Clostridiales.f_Lachnospiraceae.g_Dorea.s_Dorea_unclassified
GCST90027849	k_Bacteria.p_Firmicutes.c_Clostridia.o_Clostridiales.f_Lachnospiraceae.g_Lachnospiraceae_noname.s_Lachnospiraceae_bacterium_1_1_57FAA
GCST90027850	k_Bacteria.p_Firmicutes.c_Clostridia.o_Clostridiales.f_Lachnospiraceae.g_Lachnospiraceae_noname.s_Lachnospiraceae_bacterium_3_1_46FAA
GCST90027851	k_Bacteria.p_Firmicutes.c_Clostridia.o_Clostridiales.f_Lachnospiraceae.g_Lachnospiraceae_noname.s_Lachnospiraceae_bacterium_5_1_63FAA
GCST90027852	k_Bacteria.p_Firmicutes.c_Clostridia.o_Clostridiales.f_Lachnospiraceae.g_Lachnospiraceae_noname.s_Lachnospiraceae_bacterium_7_1_58FAA
GCST90027853	k_Bacteria.p_Firmicutes.c_Clostridia.o_Clostridiales.f_Lachnospiraceae.g_Lachnospiraceae_noname.s_Lachnospiraceae_bacterium_8_1_57FAA
GCST90027854	k_Bacteria.p_Firmicutes.c_Clostridia.o_Clostridiales.f_Lachnospiraceae.g_Roseburia.s_Roseburia_hominis
GCST90027855	k_Bacteria.p_Firmicutes.c_Clostridia.o_Clostridiales.f_Lachnospiraceae.g_Roseburia.s_Roseburia_intestinalis
GCST90027856	k_Bacteria.p_Firmicutes.c_Clostridia.o_Clostridiales.f_Lachnospiraceae.g_Roseburia.s_Roseburia_inulinivorans
GCST90027857	k_Bacteria.p_Firmicutes.c_Clostridia.o_Clostridiales.f_Lachnospiraceae.g_Roseburia.s_Roseburia_unclassified

## Sheet: table S2
Table S2. The instruments of plasma metabolite taxa.
plasma metabolite id	reported trait	sample
GCST90199621	Carnitine levels	8192 European
GCST90199622	Benzoate levels	7306 European
GCST90199623	Maltotriose levels	4641 European
GCST90199624	Hippurate levels	8260 European
GCST90199625	Methionine sulfoxide levels	8243 European
GCST90199626	Xanthurenate levels	7965 European
GCST90199627	N-alpha-acetylornithine levels	5606 European
GCST90199628	3-methylhistidine levels	8289 European
GCST90199629	Glycerophosphorylcholine (GPC) levels	8212 European
GCST90199630	Phenylacetate levels	7059 European
GCST90199631	3-methyl-2-oxovalerate levels	8257 European
GCST90199632	Tartarate levels	7099 European
GCST90199633	Suberate (C8-DC) levels	6902 European
GCST90199634	5-hydroxylysine levels	8128 European
GCST90199635	3-phenylpropionate hydrocinnamate levels	7925 European
GCST90199636	Kynurenine levels	8244 European
GCST90199637	N-acetylglutamate levels	7802 European
GCST90199638	Glycerol 3-phosphate levels	8201 European
GCST90199639	Imidazole lactate levels	8256 European
GCST90199640	4-guanidinobutanoate levels	8144 European
GCST90199641	Glucuronate levels	7988 European
GCST90199642	Ribitol levels	8128 European
GCST90199643	Glycodeoxycholate levels	6877 European
GCST90199644	Theobromine levels	8137 European
GCST90199645	Quinate levels	8200 European
GCST90199646	Gentisate levels	8013 European
GCST90199647	Theophylline levels	7822 European
GCST90199648	1,5-anhydroglucitol (1,5-ag) levels	8139 European
GCST90199649	1-stearoyl-2-arachidonoyl-GPI (18:0/20:4) levels	8134 European
GCST90199650	Indolelactate levels	8233 European
GCST90199651	Docosahexaenoate DHA; 22:6n3 levels	8279 European
GCST90199652	1-stearoyl-2-oleoyl-GPS (18:0/18:1) levels	8055 European
GCST90199653	1-myristoyl-2-palmitoyl-gpc (14:0/16:0) levels	8271 European
GCST90199654	Paraxanthine levels in elite athletes	7840 European
GCST90199655	4-methyl-2-oxopentanoate levels	8255 European
GCST90199656	3-indoxyl sulfate levels	8242 European
GCST90199657	Sphingosine 1-phosphate levels	8246 European
GCST90199658	Alpha-hydroxyisocaproate levels	8250 European
GCST90199659	1-stearoyl-GPI (18:0) levels	8260 European
GCST90199660	1,2-dipalmitoyl-gpc (16:0/16:0) levels	8264 European
GCST90199661	Maleate levels	8171 European
GCST90199662	Isovalerate (i5:0) levels	7862 European
GCST90199663	4-acetylphenol sulfate levels	7135 European
GCST90199664	Phenyllactate (PLA) levels in elite athletes	8235 European
GCST90199665	N-acetylaspartate (naa) levels	8148 European
GCST90199666	Palmitoylcarnitine levels (Metabolon platform)	8256 European
GCST90199667	Erythritol levels in elite athletes	8167 European
GCST90199668	Hexanoylcarnitine levels (Biocrates platform)	8242 European
GCST90199669	Acetylcarnitine levels (Biocrates platform)	8262 European
GCST90199670	Iminodiacetate (IDA) levels	8213 European
GCST90199671	Cysteine s-sulfate levels	8229 European
GCST90199672	Oxalate (ethanedioate) levels	8181 European
GCST90199673	DHEAS levels	8228 European
GCST90199674	3-hydroxymyristate levels	8235 European
GCST90199675	Homoarginine levels	8265 European
GCST90199676	1-oleoylglycerol (18:1) levels	8225 European
GCST90199677	3-methyl-2-oxobutyrate levels	8254 European
GCST90199678	Tartronate (hydroxymalonate) levels	8125 European
GCST90199679	2,3-dihydroxypyridine levels	6496 European
GCST90199680	3-hydroxyoctanoate levels	8182 European
GCST90199681	2-hydroxyoctanoate levels	8224 European
GCST90199682	Homocitrulline levels	7998 European
GCST90199683	Indoleacetate levels	8208 European
GCST90199684	1-linoleoylglycerol (18:2) levels	8212 European
GCST90199685	2-linoleoylglycerol (18:2) levels	6378 European
GCST90199686	Indolepropionate levels	8153 European
GCST90199687	Threonate levels	8151 European
GCST90199688	N-acetylglycine levels	8250 European
GCST90199689	Glycolithocholate levels	7158 European
GCST90199690	EDTA levels	8239 European
GCST90199691	1-methylhistidine levels	8226 European
GCST90199692	Citramalate levels	7125 European
GCST90199693	3-hydroxydecanoate levels	8239 European
GCST90199694	1,3-dimethylurate levels	7444 European
GCST90199695	Galactonate levels	7518 European
GCST90199696	Trigonelline levels	8272 European
GCST90199697	Dodecanedioate levels	8240 European
GCST90199698	Isobutyrylcarnitine (c4) levels	8243 European
GCST90199699	3-methylxanthine levels	8085 European
GCST90199700	3-hydroxylaurate levels	8206 European
GCST90199701	Pyridoxate levels	8089 European
GCST90199702	5-hydroxyhexanoate levels	7097 European
GCST90199703	Gamma-glutamylvaline levels	8179 European
GCST90199704	3-hydroxysebacate levels	7325 European
GCST90199705	Propionylglycine levels	7311 European
GCST90199706	Butyrylglycine levels	6044 European
GCST90199707	Pro-hydroxy-pro levels	8208 European
GCST90199708	Propionylcarnitine (c3) levels	8273 European
GCST90199709	Adrenate (22:4n6) levels	8279 European
GCST90199710	Docosatrienoate (22:3n3) levels	6511 European
GCST90199711	Docosadienoate (22:2n6) levels	8264 European
GCST90199712	3-carboxy-4-methyl-5-propyl-2-furanpropanoate (cmpf) levels	8270 European
GCST90199713	Docosapentaenoate n3 DPA; 22:5n3 levels	8284 European
GCST90199714	3-hydroxy-2-ethylpropionate levels	8238 European
GCST90199715	Myristoleate (14:1n5) levels	8255 European
GCST90199716	10-undecenoate (11:1n1) levels	8243 European
GCST90199717	1-methyl-4-imidazoleacetate levels	8090 European
GCST90199718	Sebacate (C10-DC) levels	7926 European
GCST90199719	Tauro-beta-muricholate levels	4661 European
GCST90199720	Octanoylcarnitine (c8) levels	8226 European
GCST90199721	Stearidonate (18:4n3) levels	8240 European
GCST90199722	Decanoylcarnitine (C10) levels	8225 European
GCST90199723	5-dodecenoate (12:1n7) levels	8248 European
GCST90199724	N-acetylisoleucine levels	7223 European
GCST90199725	Campesterol levels	5300 European
GCST90199726	N-acetylthreonine levels	8223 European
GCST90199727	1-oleoyl-GPC (18:1) levels	8257 European
GCST90199728	10-nonadecenoate (19:1n9) levels	8277 European
GCST90199729	Piperine levels	8155 European
GCST90199730	Carnitine C14 levels	8241 European
GCST90199731	10-heptadecenoate (17:1n7) levels	8282 European
GCST90199732	1-stearoyl-gpc (18:0) levels	8240 European
GCST90199733	1-palmitoyl-GPC (16:0) levels	8232 European
GCST90199734	Hyocholate levels	5782 European
GCST90199735	N-acetylhistidine levels	7054 European
GCST90199736	Alpha-hydroxyisovalerate levels	8208 European
GCST90199737	N-acetylproline levels	7100 European
GCST90199738	Stachydrine levels	8297 European
GCST90199739	Salicyluric glucuronide levels	5190 European
GCST90199740	P-cresol sulfate levels	8183 European
GCST90199741	Gamma-glutamylglycine levels	8263 European
GCST90199742	1-linoleoyl-gpc (18:2) levels	8262 European
GCST90199743	Stearoylcarnitine levels	8133 European
GCST90199744	Eicosenoate (20:1) levels	8277 European
GCST90199745	Aconitate [cis or trans] levels	8262 European
GCST90199746	Erythronate levels	8198 European
GCST90199747	Isovalerylcarnitine (C5) levels	8266 European
GCST90199748	Linolenate [alpha or gamma; (18:3n3 or 6)] levels	8257 European
GCST90199749	Gamma-glutamylthreonine levels	8231 European
GCST90199750	Laurylcarnitine levels	8241 European
GCST90199751	Gamma-glutamylmethionine levels	8237 European
GCST90199752	Epiandrosterone sulfate levels	8174 European
GCST90199753	Gamma-glutamyltryptophan levels	7902 European
GCST90199754	7-methylxanthine levels	8019 European
GCST90199755	3,7-dimethylurate levels	6894 European
GCST90199756	1,7-dimethyluric acid levels	7950 European
GCST90199757	1,3,7-trimethylurate levels	7446 European
GCST90199758	N4-acetylcytidine levels	7425 European
GCST90199759	Indolebutyrate levels	4423 European
GCST90199760	5-acetylamino-6-amino-3-methyluracil levels	8006 European
GCST90199761	N1-methylinosine levels	8147 European
GCST90199762	N6-carbamoylthreonyladenosine levels	8176 European
GCST90199763	1-methylxanthine levels	7959 European
GCST90199764	N2,n2-dimethylguanosine levels	8210 European
GCST90199765	4-hydroxyhippurate levels	8259 European
GCST90199766	3-(3-amino-3-carboxypropyl)uridine levels	7679 European
GCST90199767	5,6-dihydrouridine levels	8210 European
GCST90199768	Phenylacetylglutamine levels	8251 European
GCST90199769	3-hydroxydodecanedioate levels	7168 European
GCST90199770	1-arachidonylglycerol (20:4) levels	7650 European
GCST90199771	7-methylguanine levels	8239 European
GCST90199772	1-stearoyl-GPE (18:0) levels	8270 European
GCST90199773	Phenol sulfate levels	8249 European
GCST90199774	Oleoylcarnitine levels	8260 European
GCST90199775	Gamma-glutamylisoleucine levels	8267 European
GCST90199776	Malonylcarnitine levels	5822 European
GCST90199777	1-palmitoleoyl-GPC (16:1) levels	8227 European
GCST90199778	N-methyl-2-pyridone-5-carboxamide levels	8177 European
GCST90199779	Gamma-glutamyl-2-aminobutyrate levels	7826 European
GCST90199780	1-stearoyl-GPG (18:0) levels	6806 European
GCST90199781	Hexanoylglycine levels	6015 European
GCST90199782	Glutamine degradant levels	8293 European
GCST90199783	5-methyluridine (ribothymidine) levels	8168 European
GCST90199784	Cysteine-glutathione disulfide levels	7812 European
GCST90199785	Isovalerylglycine levels	7100 European
GCST90199786	2-hydroxy-3-methylvalerate levels	8246 European
GCST90199787	Homostachydrine levels	8248 European
GCST90199788	1-arachidonoyl-gpc (20:4n6) levels	8267 European
GCST90199789	2-palmitoyl-GPC (16:0) levels	8249 European
GCST90199790	2-palmitoleoyl-GPC (16:1) levels	6697 European
GCST90199791	1-arachidonoyl-GPE (20:4n6) levels	8270 European
GCST90199792	1-palmitoyl-GPE (16:0) levels	8276 European
GCST90199793	1-linoleoyl-GPE (18:2) levels	8279 European
GCST90199794	1-oleoyl-GPE (18:1) levels	8283 European
GCST90199795	2-hydroxypalmitate levels	8247 European
GCST90199796	Docosapentaenoate (n6 DPA; 22:5n6) levels	7540 European
GCST90199797	Gulonate levels	7731 European
GCST90199798	Isobutyrylglycine levels	7465 European
GCST90199799	Glutarylcarnitine (c5-dc) levels	8238 European
GCST90199800	Carnitine C5:1 levels	8097 European
GCST90199801	Hydroquinone sulfate levels	7682 European
GCST90199802	Beta-hydroxyisovaleroylcarnitine levels	8232 European
GCST90199803	Catechol sulfate levels	8242 European
GCST90199804	7-alpha-hydroxy-3-oxo-4-cholestenoate (7-hoca) levels	8236 European
GCST90199805	Octadecanedioate levels	8223 European
GCST90199806	Tetradecanedioate (C14-DC) levels	8268 European
GCST90199807	Hexadecanedioate (C16-DC) levels	8260 European
GCST90199808	Glycerophosphoethanolamine levels	8231 European
GCST90199809	Taurolithocholate 3-sulfate levels	8124 European
GCST90199810	1-palmitoyl-GPI (16:0) levels	8246 European
GCST90199811	Glycolithocholate sulfate levels	8165 European
GCST90199812	3-(3-hydroxyphenyl)propionate levels	7304 European
GCST90199813	Deoxycarnitine levels	8271 European
GCST90199814	Alpha-hydroxycaproate levels	5169 European
GCST90199815	1-ribosyl-imidazoleacetate levels	8205 European
GCST90199816	3,4-dihydroxybutyrate levels	8142 European
GCST90199817	Indoleacetylglutamine levels	6161 European
GCST90199818	Mannitol/sorbitol levels	8211 European
GCST90199819	Tryptophan betaine levels	8216 European
GCST90199820	Dihomo-linolenate (20:3n3 or n6) levels	8273 European
GCST90199821	1-linoleoyl-GPI (18:2) levels	8268 European
GCST90199822	1-oleoyl-GPI (18:1) levels	8252 European
GCST90199823	O-cresol sulfate levels	7315 European
GCST90199824	4-vinylphenol sulfate levels	8280 European
GCST90199825	Pyrraline levels	7920 European
GCST90199826	N6-acetyllysine levels	8242 European
GCST90199827	Thymol sulfate levels	8063 European
GCST90199828	N-acetylserine levels	8217 European
GCST90199829	3-methyladipate levels	6958 European
GCST90199830	4-ethylphenylsulfate levels	8139 European
GCST90199831	1-stearoyl-2-oleoyl-GPE (18:0/18:1) levels	8273 European	d19:1/24:0) levels 8126 European
GCST90199832	Dimethylarginine (sdma + adma) levels	8233 European
GCST90199833	Hexanoylglutamine levels	8128 European
GCST90199834	Gamma-glutamylalanine levels	7518 European
GCST90199835	5alpha-androstan-3beta,17beta-diol disulfate levels	8199 European
GCST90199836	N-methylproline levels	8299 European
GCST90199837	Carotenoid levels (cryptoxanthin)	8226 European
GCST90199838	5alpha-pregnan-3beta,20alpha-diol disulfate levels	8130 European
GCST90199839	Taurocholenate sulfate levels	8249 European
GCST90199840	Pregnenediol disulfate (C21H34O8S2) levels	8245 European
GCST90199841	Glycocholenate sulfate levels	8250 European
GCST90199842	Androstenediol (3beta,17beta) disulfate (1) levels	8222 European
GCST90199843	Chiro-inositol levels	4429 European
GCST90199844	1-palmitoyl-2-linoleoyl-GPE (16:0/18:2) levels	8266 European
GCST90199845	Sphinganine-1-phosphate levels	8126 European
GCST90199846	Glycosyl-N-stearoyl-sphingosine (d18:1/18:0) levels	8233 European
GCST90199847	4-allylphenol sulfate levels	8240 European
GCST90199848	Succinylcarnitine levels	8212 European
GCST90199849	21-hydroxypregnenolone disulfate levels	8132 European
GCST90199850	5alpha-androstan-3alpha,17alpha-diol monosulfate levels	5524 European
GCST90199851	Androstenediol (3beta,17beta) disulfate (2) levels	8205 European
GCST90199852	5alpha-androstan-3beta,17alpha-diol disulfate levels	7103 European
GCST90199853	5alpha-pregnan-3beta,20beta-diol monosulfate (1) levels	7772 European
GCST90199854	5alpha-pregnan-3beta,20alpha-diol monosulfate (2) levels	8028 European
GCST90199855	5alpha-androstan-3beta,17beta-diol monosulfate (2) levels	7066 European
GCST90199856	Androstenediol (3alpha, 17alpha) monosulfate (3) levels	8192 European
GCST90199857	5alpha-pregnan-diol disulfate levels	4110 European
GCST90199858	5alpha-androstan-3alpha,17beta-diol monosulfate (1) levels	7608 European
GCST90199859	5alpha-androstan-3alpha,17beta-diol disulfate levels	5082 European
GCST90199860	Andro steroid monosulfate C19H28O6S (1) levels	7415 European
GCST90199861	Pregnenediol sulfate (C21H34O5S) levels	8260 European
GCST90199862	4-hydroxycoumarin levels	6944 European
GCST90199863	16a-hydroxy DHEA 3-sulfate levels	8236 European
GCST90199864	Gamma-CEHC levels	8258 European
GCST90199865	2-hydroxyglutarate levels	7769 European
GCST90199866	N-acetyl-beta-alanine levels	8231 European
GCST90199867	Tridecenedioate (C13:1-DC) levels	8231 European
GCST90199868	N-acetyl-3-methylhistidine levels	7018 European
GCST90199869	2-hydroxyhippurate levels	8241 European
GCST90199870	4-cholesten-3-one levels	6990 European
GCST90199871	Androstenediol (3beta,17beta) monosulfate (2) levels	7811 European
GCST90199872	Androstenediol (3beta,17beta) monosulfate (1) levels	8229 European
GCST90199873	Pregnenolone sulfate levels	7772 European
GCST90199874	S-methylmethionine levels	6674 European
GCST90199875	13-HODE + 9-HODE levels	8207 European
GCST90199876	Palmitoyl sphingomyelin (d18:1/16:0) levels	8269 European
GCST90199877	Indole-3-carboxylate levels	4989 European
GCST90199878	Sphingomyelin (d18:1/18:1, d18:2/18:0) levels	8267 European
GCST90199879	Ergothioneine levels	8210 European
GCST90199880	Cis-4-decenoylcarnitine (C10:1) levels	8239 European
GCST90199881	5-(galactosylhydroxy)-L-lysine levels	6898 European
GCST90199882	2s,3R-dihydroxybutyrate levels	8252 European
GCST90199883	Cysteinylglycine disulfide levels	8216 European
GCST90199884	2,3-dihydroxyisovalerate levels	8268 European
GCST90199885	Alpha-ketoglutaramate levels	8210 European
GCST90199886	3-methylglutaconate levels	8197 European
GCST90199887	(16 or 17)-methylstearate (a19:0 or i19:0) levels	8239 European
GCST90199888	Cinnamoylglycine levels	7824 European
GCST90199889	2R,3R-dihydroxybutyrate levels	8223 European
GCST90199890	4-hydroxyglutamate levels	7226 European
GCST90199891	S-methylcysteine levels	8239 European
GCST90199892	Isoursodeoxycholate levels	8234 European
GCST90199893	Cis-4-decenoate (10:1n6) levels	8173 European
GCST90199894	4-oxo-retinoic acid levels	7514 European
GCST90199895	1-lignoceroyl-GPC (24:0) levels	8208 European
GCST90199896	Sulfate levels	8230 European
GCST90199897	4-hydroxy-2-oxoglutaric acid levels	7919 European
GCST90199898	Glycoursodeoxycholate levels	8252 European
GCST90199899	1-(1-enyl-palmitoyl)-GPC (p-16:0) levels	8170 European
GCST90199900	Argininate levels	8226 European
GCST90199901	1-methyl-5-imidazoleacetate levels	8171 European
GCST90199902	Hydantoin-5-propionate levels	8164 European
GCST90199903	2-oxoarginine levels	8223 European
GCST90199904	Pantoate levels	7662 European
GCST90199905	Formiminoglutamate levels	8175 European
GCST90199906	1-(1-enyl-palmitoyl)-GPE (p-16:0) levels	8227 European
GCST90199907	S-methylcysteine sulfoxide levels	8255 European
GCST90199908	2-o-methylascorbic acid levels	8219 European
GCST90199909	Eicosanedioate (C20-DC) levels	8258 European
GCST90199910	1-(1-enyl-stearoyl)-GPE (p-18:0) levels	8249 European
GCST90199911	Beta-citrylglutamate levels	8226 European
GCST90199912	N-oleoyltaurine levels	7375 European
GCST90199913	Docosadioate (C22-DC) levels	8225 European
GCST90199914	Oleoyl-linoleoyl-glycerol (18:1/18:2) [2] levels	8069 European
GCST90199915	Imidazole propionate levels	7776 European
GCST90199916	Carnitine C18:2 levels	8268 European
GCST90199917	Pregnanediol-3-glucuronide levels	7905 European
GCST90199918	Carboxyethyl-gaba levels	8090 European
GCST90199919	Alliin levels	6517 European
GCST90199920	Trimethylamine n-oxide levels	8218 European
GCST90199921	Dihydroferulate levels	6398 European
GCST90199922	Prolylglycine levels	7907 European
GCST90199923	N-palmitoylglycine levels	8236 European
GCST90199924	N-methyltaurine levels	5440 European
GCST90199925	Succinimide levels	5865 European
GCST90199926	N-acetylcarnosine levels	8233 European
GCST90199927	Histidine betaine (hercynine) levels	7518 European
GCST90199928	2-stearoyl-GPE (18:0) levels	8073 European
GCST90199929	Margaroylcarnitine (C17) levels	8112 European
GCST90199930	(R)-3-hydroxybutyrylcarnitine levels	7787 European
GCST90199931	Lanthionine levels	7760 European
GCST90199932	Mannonate levels	8166 European
GCST90199933	3b-hydroxy-5-cholenoic acid levels	6846 European
GCST90199934	2-hydroxydecanoate levels	8267 European
GCST90199935	Glycohyocholate levels	7095 European
GCST90199936	3-methyl catechol sulfate (2) levels	6320 European
GCST90199937	2-aminooctanoate levels	8178 European
GCST90199938	3-methyl catechol sulfate (1) levels	8233 European
GCST90199939	4-methylcatechol sulfate levels	8229 European
GCST90199940	Guaiacol sulfate levels	8262 European
GCST90199941	Gamma-CEHC glucuronide levels	6305 European
GCST90199942	Dimethyl sulfone levels	7905 European
GCST90199943	2-piperidinone levels	8225 European
GCST90199944	Indolin-2-one levels	7027 European
GCST90199945	Sphingomyelin (d18:1/14:0, d16:1/16:0) levels	8254 European
GCST90199946	3-acetylphenol sulfate levels	6897 European
GCST90199947	Sphingomyelin (d18:2/16:0, d18:1/16:1) levels	8272 European
GCST90199948	S-allylcysteine levels	6857 European
GCST90199949	6-oxopiperidine-2-carboxylate levels	8032 European
GCST90199950	2-aminophenol sulfate levels	8264 European
GCST90199951	N-acetylalliin levels	5432 European
GCST90199952	2-aminoheptanoate levels	8238 European
GCST90199953	3-methoxytyramine sulfate levels	5419 European
GCST90199954	N2,N5-diacetylornithine levels	7596 European
GCST90199955	Ferulic acid 4-sulfate levels	7332 European
GCST90199956	1H-indole-7-acetic acid levels	5986 European
GCST90199957	3-(3-hydroxyphenyl)propionate sulfate levels	5773 European
GCST90199958	1-linolenoyl-GPC (18:3) levels	8261 European
GCST90199959	O-sulfo-l-tyrosine levels	8229 European
GCST90199960	N-formylanthranilic acid levels	7534 European
GCST90199961	Methionine sulfone levels	8254 European
GCST90199962	Acisoga levels	7489 European
GCST90199963	17alpha-hydroxypregnanolone glucuronide levels	5582 European
GCST90199964	Etiocholanolone glucuronide levels	7821 European
GCST90199965	Fructosyllysine levels	8238 European
GCST90199966	1-(1-enyl-oleoyl)-GPE (p-18:1) levels	8157 European
GCST90199967	N-acetyltaurine levels	8160 European
GCST90199968	1-palmitoyl-GPG (16:0) levels	7708 European
GCST90199969	1-oleoyl-GPG (18:1) levels	6990 European
GCST90199970	Octadecenedioylcarnitine (C18:1-DC) levels	8245 European
GCST90199971	3-methylglutarylcarnitine (2) levels	8220 European
GCST90199972	Sphingomyelin (d18:1/24:1, d18:2/24:0) levels	8267 European
GCST90199973	Methyl glucopyranoside (alpha + beta) levels	7973 European
GCST90199974	9-hydroxystearate levels	7474 European
GCST90199975	Sphingomyelin (d18:2/14:0, d18:1/14:1) levels	8278 European
GCST90199976	1-dihomo-linolenylglycerol (20:3) levels	6470 European
GCST90199977	4-hydroxychlorothalonil levels	8216 European
GCST90199978	Vanillactate levels	7935 European
GCST90199979	Carnitine C14:1 levels	8257 European
GCST90199980	N-formylphenylalanine levels	7229 European
GCST90199981	2-acetamidophenol sulfate levels	6984 European
GCST90199982	4-vinylguaiacol sulfate levels	7592 European
GCST90199983	5alpha-androstan-3alpha,17beta-diol monosulfate (2) levels	5920 European
GCST90199984	Vanillic alcohol sulfate levels	5076 European
GCST90199985	Methyl-4-hydroxybenzoate sulfate levels	8285 European
GCST90199986	Eugenol sulfate levels	7063 European
GCST90199987	2-methoxyresorcinol sulfate levels	5897 European
GCST90199988	Tyramine O-sulfate levels	7254 European
GCST90199989	4-methylguaiacol sulfate levels	7141 European
GCST90199990	3-hydroxypyridine sulfate levels	8270 European
GCST90199991	Arabonate/xylonate levels	8211 European
GCST90199992	Octadecanedioylcarnitine (C18-DC) levels	8049 European
GCST90199993	Phenylacetylcarnitine levels	8127 European
GCST90199994	Ethylparaben sulfate levels	6408 European
GCST90199995	Sphingomyelin (d18:1/20:2, d18:2/20:1, d16:1/22:2) levels	8124 European
GCST90199996	Sphingomyelin (d18:1/20:1, d18:2/20:0) levels	8255 European
GCST90199997	Behenoyl sphingomyelin (d18:1/22:0) levels	8260 European
GCST90199998	Propyl 4-hydroxybenzoate sulfate levels	7855 European
GCST90199999	4-methoxyphenol sulfate levels	7500 European
GCST90200000	Umbelliferone sulfate levels	5598 European
GCST90200001	Sphingomyelin (d18:1/20:0, d16:1/22:0) levels	8257 European
GCST90200002	6-hydroxyindole sulfate levels	8229 European
GCST90200003	P-cresol glucuronide levels	7969 European
GCST90200004	N-carbamoylalanine levels	7315 European
GCST90200005	Citraconate/glutaconate levels	8263 European
GCST90200006	1,2,3-benzenetriol sulfate (2) levels	7484 European
GCST90200007	3-methoxycatechol sulfate (2) levels	7286 European
GCST90200008	C-glycosyltryptophan levels	8204 European
GCST90200009	3-methoxycatechol sulfate (1) levels	8194 European
GCST90200010	Sphingomyelin (d18:1/22:1, d18:2/22:0, d16:1/24:1) levels	8246 European
GCST90200011	Arabitol/xylitol levels	8219 European
GCST90200012	3-hydroxyhexanoate levels	8268 European
GCST90200013	Sphingomyelin (d18:1/22:2, d18:2/22:1, d16:1/24:2) levels	8267 European
GCST90200014	3beta-hydroxy-5-cholestenoate levels	8259 European
GCST90200015	N-acetylkynurenine (2) levels	6193 European
GCST90200016	Dopamine 4-sulfate levels	6888 European
GCST90200017	Sphingomyelin (d17:1/16:0, d18:1/15:0, d16:1/17:0) levels	8261 European
GCST90200018	Adipoylcarnitine (C6-DC) levels	8216 European
GCST90200019	Dopamine 3-o-sulfate levels	8252 European
GCST90200020	Lignoceroyl sphingomyelin (d18:1/24:0) levels	8250 European
GCST90200021	N-acetylglucosamine/n-acetylgalactosamine levels	7940 European
GCST90200022	Glycochenodeoxycholate 3-sulfate levels	8123 European
GCST90200023	Trans 3,4-methyleneheptanoate levels	7104 European
GCST90200024	Taurodeoxycholic acid 3-sulfate levels	7333 European
GCST90200025	Phenol glucuronide levels	4466 European
GCST90200026	Glycodeoxycholate 3-sulfate levels	8066 European
GCST90200027	4-hydroxyphenylacetoylcarnitine levels	7523 European
GCST90200028	1-stearoyl-2-oleoyl-gpc (18:0/18:1) levels	8257 European
GCST90200029	Linoleoyl ethanolamide levels	7214 European
GCST90200030	1,2-dilinoleoyl-GPC (18:2/18:2) levels	8227 European
GCST90200031	Nonanoylcarnitine (C9) levels	7669 European
GCST90200032	2-hydroxybutyrate/2-hydroxyisobutyrate levels	8215 European
GCST90200033	Sphingomyelin (d18:2/23:0, d18:1/23:1, d17:1/24:1) levels	8272 European
GCST90200034	Tricosanoyl sphingomyelin (d18:1/23:0) levels	8257 European
GCST90200035	Palmitoyl dihydrosphingomyelin (d18:0/16:0) levels	8269 European
GCST90200036	1-palmitoleoylglycerol (16:1) levels	6432 European
GCST90200037	1-stearoyl-2-linoleoyl-gpc (18:0/18:2) levels	8231 European
GCST90200038	1-palmitoyl-2-palmitoleoyl-gpc (16:0/16:1) levels	8276 European
GCST90200039	1-stearoyl-2-linoleoyl-GPE (18:0/18:2) levels	8241 European
GCST90200040	Sphingomyelin (d18:2/24:1, d18:1/24:2) levels	8273 European
GCST90200041	1-palmitoyl-2-stearoyl-gpc (16:0/18:0) levels	8271 European
GCST90200042	Oleate/vaccenate (18:1) levels	8230 European
GCST90200043	1-palmitoyl-2-docosahexaenoyl-gpc (16:0/22:6) levels	8256 European
GCST90200044	1-(1-enyl-stearoyl)-2-oleoyl-GPE (p-18:0/18:1) levels	8258 European
GCST90200045	1-stearoyl-2-arachidonoyl-GPE (18:0/20:4) levels	8259 European
GCST90200046	1-stearoyl-2-docosahexaenoyl-gpc (18:0/22:6) levels	8257 European
GCST90200047	Sphingomyelin (d18:1/17:0, d17:1/18:0, d19:1/16:0) levels	8252 European
GCST90200048	1-(1-enyl-palmitoyl)-2-arachidonoyl-GPE (p-16:0/20:4) levels	8262 European
GCST90200049	Myristoyl dihydrosphingomyelin (d18:0/14:0) levels	8254 European
GCST90200050	5-hydroxyindole sulfate levels	6163 European
GCST90200051	1-palmitoyl-2-dihomo-linolenoyl-GPC (16:0/20:3n3 or 6) levels	8230 European
GCST90200052	1-(1-enyl-palmitoyl)-2-arachidonoyl-gpc (p-16:0/20:4) levels	8251 European
GCST90200053	Sphingomyelin (d18:1/21:0, d17:1/22:0, d16:1/23:0) levels	8242 European
GCST90200054	1-palmitoyl-2-arachidonoyl-GPE (16:0/20:4) levels	8257 European
GCST90200055	Lactosyl-N-palmitoyl-sphingosine (d18:1/16:0) levels	8266 European
GCST90200056	Sphingomyelin (d18:0/18:0, d19:0/17:0) levels	8274 European
GCST90200057	1-(1-enyl-palmitoyl)-2-oleoyl-gpc (p-16:0/18:1) levels	8222 European
GCST90200058	1-(1-enyl-stearoyl)-2-arachidonoyl-GPE (p-18:0/20:4) levels	8254 European
GCST90200059	Behenoyl dihydrosphingomyelin (d18:0/22:0) levels	8275 European
GCST90200060	1-(1-enyl-palmitoyl)-2-linoleoyl-GPC (p-16:0/18:2) levels	8260 European
GCST90200061	1-(1-enyl-palmitoyl)-2-oleoyl-GPE (p-16:0/18:1) levels	8264 European
GCST90200062	1-palmitoyl-2-arachidonoyl-GPI (16:0/20:4) levels	8057 European
GCST90200063	1-palmitoyl-2-docosahexaenoyl-GPE (16:0/22:6) levels	8262 European
GCST90200064	N-palmitoyl-sphinganine (d18:0/16:0) levels	8208 European
GCST90200065	1-stearoyl-2-docosahexaenoyl-GPE (18:0/22:6) levels	8251 European
GCST90200066	Gamma-tocopherol/beta-tocopherol levels	8231 European
GCST90200067	1-stearoyl-2-linoleoyl-GPI (18:0/18:2) levels	8113 European
GCST90200068	1,2-dilinoleoyl-GPE (18:2/18:2) levels	6804 European
GCST90200069	Phenylacetylglutamate levels	6227 European
GCST90200070	1-(1-enyl-palmitoyl)-2-palmitoleoyl-GPC (P-16:0/16:1) levels	8083 European
GCST90200071	Palmitoylcholine levels	8209 European
GCST90200072	Thioproline levels	8226 European
GCST90200073	1-linoleoyl-2-arachidonoyl-GPC (18:2/20:4n6) levels	8063 European
GCST90200074	1-linoleoyl-GPG (18:2) levels	8115 European
GCST90200075	1-(1-enyl-palmitoyl)-2-linoleoyl-GPE (p-16:0/18:2) levels	8254 European
GCST90200076	1-(1-enyl-stearoyl)-2-linoleoyl-GPE (p-18:0/18:2) levels	8261 European
GCST90200077	1-stearoyl-2-oleoyl-GPI (18:0/18:1) levels	8111 European
GCST90200078	1-myristoyl-2-arachidonoyl-GPC (14:0/20:4) levels	8264 European
GCST90200079	1-oleoyl-2-arachidonoyl-GPE (18:1/20:4) levels	8121 European
GCST90200080	1-palmitoyl-2-oleoyl-GPI (16:0/18:1) levels	8123 European
GCST90200081	1-oleoyl-2-docosahexaenoyl-GPC (18:1/22:6) levels	8267 European
GCST90200082	1-oleoyl-2-linoleoyl-GPE (18:1/18:2) levels	8205 European
GCST90200083	1-(1-enyl-palmitoyl)-2-palmitoyl-GPC (P-16:0/16:0) levels	8266 European
GCST90200084	Oleoylcholine levels	8120 European
GCST90200085	Glycosyl-N-palmitoyl-sphingosine (d18:1/16:0) levels	8245 European
GCST90200086	Arachidonoylcholine levels	8170 European
GCST90200087	2-methylserine levels	7722 European
GCST90200088	(S)-3-hydroxybutyrylcarnitine levels	8249 European
GCST90200089	Methylsuccinoylcarnitine levels	8004 European
GCST90200090	Dihomo-linolenoyl-choline levels	6954 European
GCST90200091	Docosahexaenoylcholine levels	7440 European
GCST90200092	Glycocholate glucuronide (1) levels	4381 European
GCST90200093	Caffeic acid sulfate levels	7798 European
GCST90200094	Ascorbic acid 2-sulfate levels	8089 European
GCST90200095	1-linoleoyl-2-linolenoyl-GPC (18:2/18:3) levels	8188 European
GCST90200096	Catechol glucuronide levels	4698 European
GCST90200097	Furaneol sulfate levels	5882 European
GCST90200098	Ceramide (d18:1/24:1) levels	8265 European
GCST90200099	N-oleoylserine levels	7591 European
GCST90200100	Perfluorooctanesulfonate (PFOS) levels	8218 European
GCST90200101	Pimeloylcarnitine/3-methyladipoylcarnitine (C7-DC) levels	7837 European
GCST90200102	1-palmitoleoyl-2-linolenoyl-GPC (16:1/18:3) levels	7540 European
GCST90200103	Linoleoyl-arachidonoyl-glycerol (18:2/20:4) [1] levels	7731 European
GCST90200104	Hexadecadienoate (16:2n6) levels	8274 European
GCST90200105	Glycosyl-N-behenoyl-sphingadienine (d18:2/22:0) levels	8232 European
GCST90200106	4-hydroxyphenylacetylglutamine levels	7752 European
GCST90200107	Gamma-glutamyl-alpha-lysine levels	8250 European
GCST90200108	N-palmitoyl-sphingadienine (d18:2/16:0) levels	7805 European
GCST90200109	Linoleoyl-arachidonoyl-glycerol (18:2/20:4) [2] levels	7744 European
GCST90200110	Palmitoleoylcarnitine (C16:1) levels	8263 European
GCST90200111	N-stearoyl-sphingadienine (d18:2/18:0) levels	7229 European
GCST90200112	2,3-dihydroxy-2-methylbutyrate levels	8018 European
GCST90200113	Stearoylcholine levels	7140 European
GCST90200114	Glycosyl-N-tricosanoyl-sphingadienine (d18:2/23:0) levels	7274 European
GCST90200115	N-palmitoyl-heptadecasphingosine (d17:1/16:0) levels	7141 European
GCST90200116	Ceramide (d18:1/14:0, d16:1/16:0) levels	7270 European
GCST90200117	Glycosyl-N-(2-hydroxynervonoyl)-sphingosine (d18:1/24:1(2OH)) levels	8012 European
GCST90200118	Glycosyl ceramide (d18:2/24:1, d18:1/24:2) levels	8251 European
GCST90200119	Glycosyl ceramide (d18:1/23:1, d17:1/24:1) levels	5309 European
GCST90200120	Sphingadienine levels	4533 European
GCST90200121	Ceramide (d18:1/17:0, d17:1/18:0) levels	6073 European
GCST90200122	Nisinate (24:6n3) levels	4765 European
GCST90200123	Sphingomyelin (d18:0/20:0, d16:0/22:0) levels	8277 European
GCST90200124	Sphingomyelin (d18:2/24:2) levels	8140 European
GCST90200125	Sphingomyelin (d17:2/16:0, d18:2/15:0) levels	8264 European
GCST90200126	Sphingomyelin (d18:2/23:1) levels	8267 European
GCST90200127	Behenoylcarnitine (C22) levels	7368 European
GCST90200128	Sphingomyelin (d18:2/18:1) levels	8253 European
GCST90200129	Sphingomyelin (d18:2/21:0, d16:2/23:0) levels	8260 European
GCST90200130	Linoleoylcholine levels	8193 European
GCST90200131	Sphingomyelin (d18:1/19:0, d19:1/18:0) levels	8256 European
GCST90200132	Linolenoylcarnitine (C18:3) levels	8195 European
GCST90200133	Heneicosapentaenoate (21:5n3) levels	4827 European
GCST90200134	Sphingomyelin (d18:1/25:0, d19:0/24:1, d20:1/23:0, d19:1/24:0) levels	8126 European
GCST90200135	Arachidoylcarnitine (C20) levels	7682 European
GCST90200136	Cerotoylcarnitine (C26) levels	8266 European
GCST90200137	Lignoceroylcarnitine (C24) levels	8238 European
GCST90200138	Docosatrienoate (22:3n6) levels	5398 European
GCST90200139	Dihomo-linolenoylcarnitine (C20:3n3 or 6) levels	8092 European
GCST90200140	Carotene diol (2) levels	8196 European
GCST90200141	Ethyl alpha-glucopyranoside levels	6620 European
GCST90200142	Carotene diol (1) levels	8256 European
GCST90200143	Nervonoylcarnitine (C24:1) levels	7880 European
GCST90200144	Dihomo-linoleoylcarnitine (C20:2) levels	7887 European
GCST90200145	Glycosyl ceramide (d18:1/20:0, d16:1/22:0) levels	8259 European
GCST90200146	Docosahexaenoylcarnitine (C22:6) levels	6287 European
GCST90200147	N,N,N-trimethyl-5-aminovalerate levels	8214 European
GCST90200148	Eicosenoylcarnitine (C20:1) levels	8145 European
GCST90200149	Ximenoylcarnitine (C26:1) levels	8260 European
GCST90200150	Arachidonoylcarnitine (C20:4) levels	8202 European
GCST90200151	5-dodecenoylcarnitine (C12:1) levels	7899 European
GCST90200152	2-butenoylglycine levels	6253 European
GCST90200153	(N(1) + N(8))-acetylspermidine levels	8219 European
GCST90200154	Hydroxy-cmpf levels	8254 European
GCST90200155	2-furoylcarnitine levels	6448 European
GCST90200156	Cortolone glucuronide (1) levels	8152 European
GCST90200157	Carotene diol (3) levels	7650 European
GCST90200158	3-hydroxyoleoylcarnitine levels	7532 European
GCST90200159	Dodecenedioate (C12:1-DC) levels	8217 European
GCST90200160	Trans-2-hexenoylglycine levels	6545 European
GCST90200161	2-hydroxyarachidate levels	8170 European
GCST90200162	3-hydroxyphenylacetoylglutamine levels	5371 European
GCST90200163	Heptenedioate (C7:1-DC) levels	8128 European
GCST90200164	Hexadecenedioate (C16:1-DC) levels	8248 European
GCST90200165	Octadecenedioate (C18:1-DC) levels	8267 European
GCST90200166	Dihydroferulic acid sulfate levels	5188 European
GCST90200167	Glutamine conjugate of C7H12O2 levels	7881 European
GCST90200168	Hydroxyasparagine levels	8206 European
GCST90200169	Sphingomyelin (d17:1/14:0, d16:1/15:0) levels	8267 European
GCST90200170	Octadecadienedioate (C18:2-DC) levels	8231 European
GCST90200171	Perfluorooctanoate (PFOA) levels	8199 European
GCST90200172	3-carboxy-4-methyl-5-pentyl-2-furanpropionate (3-CMPFP) levels	8234 European
GCST90200173	Glutamine conjugate of C6H10O2 (2) levels	8233 European
GCST90200174	3-hydroxybutyroylglycine levels	8171 European
GCST90200175	Glycine conjugate of C10H14O2 (1) levels	8128 European
GCST90200176	Glutamine conjugate of C6H10O2 (1) levels	7980 European
GCST90200177	N-methylhydroxyproline levels	6902 European
GCST90200178	Glucuronide of C10H18O2 (7) levels	6090 European
GCST90200179	Glyco-beta-muricholate levels	7206 European
GCST90200180	Glucuronide of C12H22O4 (1) levels	5831 European
GCST90200181	N,n,n-trimethyl-alanylproline betaine (tmap) levels	8220 European
GCST90200182	Glycine conjugate of C10H12O2 levels	6177 European
GCST90200183	N-acetyl-2-aminooctanoate levels	8253 European
GCST90200184	3-formylindole levels	8256 European
GCST90200185	Gamma-glutamylcitrulline levels	8163 European
GCST90200186	8-methoxykynurenate levels	6938 European
GCST90200187	Tetradecadienoate (14:2) levels	8255 European
GCST90200188	3-amino-2-piperidone levels	8237 European
GCST90200189	Glucuronide of piperine metabolite C17H21NO3 (3) levels	6512 European
GCST90200190	Dodecadienoate (12:2) levels	8244 European
GCST90200191	N-lactoyl tyrosine levels	6389 European
GCST90200192	N,N-dimethylalanine levels	8219 European
GCST90200193	Ethyl beta-glucopyranoside levels	8152 European
GCST90200194	N-lactoyl phenylalanine levels	8223 European
GCST90200195	N-acetyl-isoputreanine levels	8236 European
GCST90200196	2,2'-Methylenebis(6-tert-butyl-p-cresol) levels	7397 European
GCST90200197	N-lactoyl isoleucine levels	7526 European
GCST90200198	2-hydroxysebacate levels	7865 European
GCST90200199	Ascorbic acid 3-sulfate levels	8186 European
GCST90200200	N-lactoyl valine levels	8133 European
GCST90200201	6-bromotryptophan levels	8214 European
GCST90200202	Delta-CEHC levels	6233 European
GCST90200203	Indoleacetoylcarnitine levels	7777 European
GCST90200204	N-acetyl leucine levels	7646 European
GCST90200205	3-indoleglyoxylic acid levels	7848 European
GCST90200206	Sulfate of piperine metabolite C18H21NO3 (1) levels	7021 European
GCST90200207	Methyl vanillate sulfate levels	4303 European
GCST90200208	Glucuronide of piperine metabolite C17H21NO3 (4) levels	7833 European
GCST90200209	Sulfate of piperine metabolite C16H19NO3 (3) levels	7705 European
GCST90200210	Sulfate of piperine metabolite C16H19NO3 (2) levels	7950 European
GCST90200211	3-hydroxypyridine glucuronide levels	5882 European
GCST90200212	Glucuronide of piperine metabolite C17H21NO3 (5) levels	6582 European
GCST90200213	2-naphthol sulfate levels	7673 European
GCST90200214	11beta-hydroxyandrosterone glucuronide levels	8081 European
GCST90200215	4-ethylcatechol sulfate levels	8222 European
GCST90200216	Sulfate of piperine metabolite C18H21NO3 (3) levels	7006 European
GCST90200217	(2,4 or 2,5)-dimethylphenol sulfate levels	5189 European
GCST90200218	11beta-hydroxyetiocholanolone glucuronide levels	7220 European
GCST90200219	Cholic acid glucuronide levels	4414 European
GCST90200220	4-allylcatechol sulfate levels	8139 European
GCST90200221	Glycoursodeoxycholic acid sulfate (1) levels	6622 European
GCST90200222	Dihydrocaffeate sulfate (2) levels	6519 European
GCST90200223	4-methylhexanoylglutamine levels	5576 European
GCST90200224	2-ketocaprylate levels	8240 European
GCST90200225	3-hydroxy-2-methylpyridine sulfate levels	7446 European
GCST90200226	5-hydroxy-2-methylpyridine sulfate levels	6977 European
GCST90200227	3-ethylcatechol sulfate (2) levels	4814 European
GCST90200228	3-hydroxyhexanoylcarnitine (1) levels	8227 European
GCST90200229	2,6-dihydroxybenzoic acid levels	8269 European
GCST90200230	3-ethylcatechol sulfate (1) levels	7062 European
GCST90200231	Lithocholate sulfate (1) levels	7891 European
GCST90200232	4-acetylcatechol sulfate (1) levels	7565 European
GCST90200233	2,3-dihydroxy-5-methylthio-4-pentenoate (dmtpa) levels	8225 European
GCST90200234	Picolinoylglycine levels	7862 European
GCST90200235	Succinoyltaurine levels	7897 European
GCST90200236	Undecenoylcarnitine (C11:1) levels	8253 European
GCST90200237	Palmitoyl-sphingosine-phosphoethanolamine (d18:1/16:0) levels	8140 European
GCST90200238	Pregnenetriol disulfate levels	8228 European
GCST90200239	Tetradecadienedioate (C14:2-DC) levels	7857 European
GCST90200240	Hydroxy-N6,N6,N6-trimethyllysine levels	8190 European
GCST90200241	Pregnenetriol sulfate levels	8233 European
GCST90200242	Taurochenodeoxycholic acid 3-sulfate levels	7157 European
GCST90200243	Hydroxypalmitoyl sphingomyelin (d18:1/16:0(OH)) levels	8260 European
GCST90200244	5-hydroxymethyl-2-furoylcarnitine levels	4803 European
GCST90200245	Eicosenedioate (C20:1-DC) levels	7861 European
GCST90200246	3-hydroxydecanoylcarnitine levels	8237 European
GCST90200247	Levulinoylcarnitine levels	7197 European
GCST90200248	Cis 3,4-methyleneheptanoate levels	8223 European
GCST90200249	Branched-chain, straight-chain, or cyclopropyl 12:1 fatty acid levels	8256 European
GCST90200250	Deoxycholic acid 12-sulfate levels	7438 European
GCST90200251	Branched-chain, straight-chain, or cyclopropyl 10:1 fatty acid (1) levels	8265 European
GCST90200252	3,5-dichloro-2,6-dihydroxybenzoic acid levels	8218 European
GCST90200253	Vanillic acid glycine levels	7512 European
GCST90200254	(S)-a-amino-omega-caprolactam levels	8185 European
GCST90200255	3-bromo-5-chloro-2,6-dihydroxybenzoic acid levels	8127 European
GCST90200256	Dibutyl sulfosuccinate levels	8099 European
GCST90200257	Metabolonic lactone sulfate levels	8203 European
GCST90200258	2-hydroxy-4-(methylthio)butanoic acid levels	8255 European
GCST90200259	Pentose acid levels	8235 European
GCST90200260	Branched chain 14:0 dicarboxylic acid levels	7990 European
GCST90200261	S-carboxyethylcysteine levels	8010 European
GCST90200262	N-succinyl-phenylalanine levels	6199 European
GCST90200263	(2 or 3)-decenoate (10:1n7 or n8) levels	8124 European
GCST90200264	Bilirubin degradation product, C17H20N2O5 (2) levels	8254 European
GCST90200265	Bilirubin degradation product, C16H18N2O5 (4) levels	8159 European
GCST90200266	Cis-3,4-methyleneheptanoylcarnitine levels	8259 European
GCST90200267	Tetrahydrocortisol glucuronide levels	8182 European
GCST90200268	N-acetyl-2-aminoadipate levels	7606 European
GCST90200269	Bilirubin degradation product, C17H20N2O5 (1) levels	8252 European
GCST90200270	2-methoxyhydroquinone sulfate (1) levels	7487 European
GCST90200271	Bilirubin degradation product, C16H18N2O5 (3) levels	7970 European
GCST90200272	3-hydroxyoctanoylcarnitine (1) levels	8245 European
GCST90200273	2-methoxyhydroquinone sulfate (2) levels	5778 European
GCST90200274	Cis-3,4-methyleneheptanoylglycine levels	8106 European
GCST90200275	Bilirubin degradation product, C16H18N2O5 (2) levels	8252 European
GCST90200276	2,4-di-tert-butylphenol levels	8251 European
GCST90200277	Bilirubin degradation product, C16H18N2O5 (1) levels	7864 European
GCST90200278	3-hydroxyoctanoylcarnitine (2) levels	8243 European
GCST90200279	Pantothenate levels	8194 European
GCST90200280	5-oxoproline levels	8247 European
GCST90200281	Phosphoethanolamine levels	8253 European
GCST90200282	Picolinate levels	7051 European
GCST90200283	3-ureidopropionate levels	7543 European
GCST90200284	Erucate (22:1n9) levels	8208 European
GCST90200285	Eicosenedioate (C20:1-DC) levels	8166 European
GCST90200286	Allantoin levels	8252 European
GCST90200287	N-acetylvaline levels	8218 European
GCST90200288	N-acetylleucine levels	7905 European
GCST90200289	N-acetylmethionine levels	7993 European
GCST90200290	Glycerate levels	8222 European
GCST90200291	Sarcosine levels	8223 European
GCST90200292	Trans-4-hydroxyproline levels	8252 European
GCST90200293	Thyroxine levels	8262 European
GCST90200294	Pipecolate levels	8161 European
GCST90200295	Gamma-glutamyltyrosine levels	8221 European
GCST90200296	Methyl indole-3-acetate levels	7032 European
GCST90200297	Ursodeoxycholate levels	6206 European
GCST90200298	3-hydroxy-3-methylglutarate levels	8073 European
GCST90200299	Oleoyl ethanolamide levels	8243 European
GCST90200300	4-hydroxyphenylpyruvate levels	7813 European
GCST90200301	Gamma-glutamylglutamine levels	8217 European
GCST90200302	Alpha-tocopherol levels	8192 European
GCST90200303	N-acetyl-L-alanine levels	8220 European
GCST90200304	Citrate levels	8260 European
GCST90200305	2-aminobutyrate levels	8242 European
GCST90200306	Butyrate/isobutyrate (4:0) levels	8004 European
GCST90200307	Urate levels	8264 European
GCST90200308	3-hydroxyisobutyrate levels	8177 European
GCST90200309	Vanillylmandelate (VMA) levels	8216 European
GCST90200310	3-aminoisobutyrate levels	8265 European
GCST90200311	4-acetamidobutanoate levels	8154 European
GCST90200312	2-hydroxystearate levels	8241 European
GCST90200313	N1-methyladenosine levels	8247 European
GCST90200314	N-acetylneuraminate levels	8200 European
GCST90200315	Gamma-glutamylhistidine levels	8220 European
GCST90200316	N-acetylglucosaminylasparagine levels	8144 European
GCST90200317	Homovanillate (hva) levels	6320 European
GCST90200318	Acetoacetate levels	6883 European
GCST90200319	Cys-gly, oxidized levels	8256 European
GCST90200320	Dihomo-linoleate (20:2n6) levels	8284 European
GCST90200321	Cholate levels	7892 European
GCST90200322	Beta-hydroxyisovalerate levels	8201 European
GCST90200323	Creatine levels	8285 European
GCST90200324	Anthranilate levels	5773 European
GCST90200325	Glycerol levels	8285 European
GCST90200326	Gamma-glutamylleucine levels	8041 European
GCST90200327	Choline levels	8262 European
GCST90200328	3-methoxytyrosine levels	8258 European
GCST90200329	3-phosphoglycerate levels	8196 European
GCST90200330	1-palmitoyl-2-linoleoyl-gpc (16:0/18:2) levels	8230 European
GCST90200331	1-palmitoyl-2-oleoyl-GPE (16:0/18:1) levels	8262 European
GCST90200332	1-palmitoyl-2-linoleoyl-GPI (16:0/18:2) levels	8115 European
GCST90200333	Taurocholic acid levels	7743 European
GCST90200334	Taurodeoxycholate levels	7287 European
GCST90200335	Stearoyl sphingomyelin (d18:1/18:0) levels	8258 European
GCST90200336	Ceramide (d18:1/16:0) levels	8266 European
GCST90200337	Taurochenodeoxycholate levels	8048 European
GCST90200338	4-hydroxyphenylacetate levels	7906 European
GCST90200339	5,6-dihydrothymine levels	8219 European
GCST90200340	1-palmitoyl-2-oleoyl-gpc (16:0/18:1) levels	8249 European
GCST90200341	N-stearoyl-sphingosine (d18:1/18:0) levels	8254 European
GCST90200342	Glycochenodeoxycholate levels	8164 European
GCST90200343	N-formylmethionine levels	8235 European
GCST90200344	N6,n6,n6-trimethyllysine levels	8180 European
GCST90200345	S-adenosylhomocysteine (SAH) levels	6142 European
GCST90200346	4-acetaminophen sulfate levels	4197 European
GCST90200347	2-hydroxyhippurate (salicylurate) levels	8244 European
GCST90200348	Quinolinate levels	8203 European
GCST90200349	Eicosapentaenoate (EPA; 20:5n3) levels	8257 European
GCST90200350	Laurate (12:0) levels	8226 European
GCST90200351	N-acetylputrescine levels	8243 European
GCST90200352	Methylsuccinate levels	7965 European
GCST90200353	9,10-DiHOME levels	7557 European
GCST90200354	Linoleate (18:2n6) levels	8260 European
GCST90200355	Adenosine 5'-diphosphate (ADP) levels	4607 European
GCST90200356	Adenosine 5'-monophosphate (AMP) levels	8218 European
GCST90200357	Adenosine 3',5'-cyclic monophosphate (camp) levels	6756 European
GCST90200358	Arachidonate (20:4n6) levels	8272 European
GCST90200359	5-methylthioadenosine (mta) levels	8210 European
GCST90200360	Cortisone levels	8153 European
GCST90200361	Beta-alanine levels	8114 European
GCST90200362	Succinate levels	7943 European
GCST90200363	Phosphocholine levels	8245 European
GCST90200364	Cysteinylglycine levels	8214 European
GCST90200365	Phenylpyruvate levels	8241 European
GCST90200366	Creatinine levels	8239 European
GCST90200367	3-Hydroxybutyrate levels	8292 European
GCST90200368	Cholesterol levels	8258 European
GCST90200369	2-hydroxyphenylacetate levels	7564 European
GCST90200370	Aspartate levels	8253 European
GCST90200371	3-(4-hydroxyphenyl)lactate levels	8259 European
GCST90200372	Arginine levels	8237 European
GCST90200373	Gluconate levels	8106 European
GCST90200374	Sphinganine levels	7429 European
GCST90200375	Gamma-glutamylglutamate levels	8244 European
GCST90200376	Flavin adenine dinucleotide (FAD) levels	6257 European
GCST90200377	Histidine levels	8223 European
GCST90200378	Cortisol levels (plasma)	8193 European
GCST90200379	Hypotaurine levels	8212 European
GCST90200380	Glutarate (C5-DC) levels	7757 European
GCST90200381	S-1-pyrroline-5-carboxylate levels	8232 European
GCST90200382	Cystine levels	8177 European
GCST90200383	Cystathionine levels	8014 European
GCST90200384	Guanidinoacetate levels	8238 European
GCST90200385	Sphingosine levels	7982 European
GCST90200386	Deoxycholate levels	7649 European
GCST90200387	Glycocholate levels	8247 European
GCST90200388	Palmitoleate (16:1n7) levels	8290 European
GCST90200389	Leucine levels	8252 European
GCST90200390	Stearate (18:0) levels	8272 European
GCST90200391	Methionine levels	8222 European
GCST90200392	Orotate levels	8128 European
GCST90200393	Phosphate levels (UKB data field 30810)	8247 European
GCST90200394	Inosine levels	4940 European
GCST90200395	Inosine 5'-monophosphate (IMP) levels	4639 European
GCST90200396	Phenylalanine levels	8228 European
GCST90200397	Palmitate (16:0) levels	8269 European
GCST90200398	Malate levels	8187 European
GCST90200399	Isoleucine levels	8255 European
GCST90200400	Nicotinamide levels	8110 European
GCST90200401	Myo-inositol levels	8193 European
GCST90200402	Lysine levels	8250 European
GCST90200403	Citrulline levels	8157 European
GCST90200404	Ornithine levels	8255 European
GCST90200405	Retinol (Vitamin A) levels	8247 European
GCST90200406	1-methylnicotinamide levels	8194 European
GCST90200407	Uridine levels	8253 European
GCST90200408	Plasma lactate levels	8217 European
GCST90200409	Pristanate levels	6497 European
GCST90200410	Phytanate levels	8223 European
GCST90200411	Plasma free proline levels	8257 European
GCST90200412	Glutamate levels	8287 European
GCST90200413	2'-deoxyuridine levels	7915 European
GCST90200414	Myristate (14:0) levels	8282 European
GCST90200415	Serine levels	8271 European
GCST90200416	Trans-urocanate levels	8198 European
GCST90200417	Urea levels	8238 European
GCST90200418	Pyridoxal levels	8021 European
GCST90200419	Glutamine levels	8253 European
GCST90200420	Taurine levels	8219 European
GCST90200421	Salicylate levels	8191 European
GCST90200422	Serotonin levels	7498 European
GCST90200423	Spermidine levels	7348 European
GCST90200424	Dimethylglycine levels	8224 European
GCST90200425	Betaine levels	8232 European
GCST90200426	Xylose levels	6822 European
GCST90200427	Tyrosine levels	8252 European
GCST90200428	Caprate (10:0) levels	8272 European
GCST90200429	Cytidine levels	7659 European
GCST90200430	Pyruvate levels	8259 European
GCST90200431	Alanine levels	8265 European
GCST90200432	Threonine levels	8245 European
GCST90200433	Cytosine levels	6990 European
GCST90200434	12,13-DiHOME levels	7918 European
GCST90200435	Mannose levels	8212 European
GCST90200436	Caffeine levels	8005 European
GCST90200437	Fructose levels	8137 European
GCST90200438	Alpha-ketobutyrate levels	8192 European
GCST90200439	Cysteine levels	8216 European
GCST90200440	Blood sugar levels	8123 European
GCST90200441	Tryptophan levels	8235 European
GCST90200442	Valine levels	8247 European
GCST90200443	Pseudouridine levels	8213 European
GCST90200444	Dihydroorotate levels	8195 European
GCST90200445	Caprylate (8:0) levels	8163 European
GCST90200446	Arachidate (20:0) levels	8228 European
GCST90200447	Maltose levels in coronary artery disease	6351 European
GCST90200448	N-stearoyl-sphinganine (d18:0/18:0) levels	6737 European
GCST90200449	Sucrose levels	7803 European
GCST90200450	Caproate (6:0) levels	7564 European
GCST90200451	Nonadecanoate (19:0) levels	8231 European
GCST90200452	Plasma free asparagine levels	8245 European
GCST90200453	X-07765 levels	8127 European
GCST90200454	Kynurenate levels	8241 European
GCST90200455	Alpha-ketoglutarate levels	8212 European
GCST90200456	X-11308 levels	8253 European
GCST90200457	Pentadecanoate (15:0) levels	8273 European
GCST90200458	X-11315 levels	8139 European
GCST90200459	Margarate (17:0) levels	8279 European
GCST90200460	X-11372 levels	8251 European
GCST90200461	X-10458 levels	7970 European
GCST90200462	X-11299 levels	8203 European
GCST90200463	X-11478 levels	8242 European
GCST90200464	X-11849 levels	7679 European
GCST90200465	X-11787 levels	8247 European
GCST90200466	X-11632 levels	7784 European
GCST90200467	X-11852 levels	7295 European
GCST90200468	X-11847 levels	7193 European
GCST90200469	X-11483 levels	7798 European
GCST90200470	X-11470 levels	8134 European
GCST90200471	X-11381 levels	8225 European
GCST90200472	X-11850 levels	7629 European
GCST90200473	X-11795 levels	8238 European
GCST90200474	X-11444 levels	8206 European
GCST90200475	X-11858 levels	6008 European
GCST90200476	X-11843 levels	7230 European
GCST90200477	X-12127 levels	5878 European
GCST90200478	X-12221 levels	6819 European
GCST90200479	X-12283 levels	7763 European
GCST90200480	X-12410 levels	7442 European
GCST90200481	X-12104 levels	7194 European
GCST90200482	X-12193 levels	7705 European
GCST90200483	X-12216 levels	8181 European
GCST90200484	X-12306 levels	6054 European
GCST90200485	X-12100 levels	8210 European
GCST90200486	X-12261 levels	4347 European
GCST90200487	X-11880 levels	8206 European
GCST90200488	X-12117 levels	7379 European
GCST90200489	X-12407 levels	6534 European
GCST90200490	X-12101 levels	8217 European
GCST90200491	X-12026 levels	8180 European
GCST90200492	X-12411 levels	8174 European
GCST90200493	X-12013 levels	5848 European
GCST90200494	X-12007 levels	8002 European
GCST90200495	X-12462 levels	8236 European
GCST90200496	X-12714 levels	6870 European
GCST90200497	X-12740 levels	6449 European
GCST90200498	X-12730 levels	7133 European
GCST90200499	X-12701 levels	6278 European
GCST90200500	X-12816 levels	5190 European
GCST90200501	X-12731 levels	5770 European
GCST90200502	X-12707 levels	7461 European
GCST90200503	X-12729 levels	7446 European
GCST90200504	X-12830 levels	5725 European
GCST90200505	X-12818 levels	6246 European
GCST90200506	X-12812 levels	6435 European
GCST90200507	X-12822 levels	7957 European
GCST90200508	X-12738 levels	5874 European
GCST90200509	X-12544 levels	7471 European
GCST90200510	X-12680 levels	8255 European
GCST90200511	X-12906 levels	7896 European
GCST90200512	X-13684 levels	8112 European
GCST90200513	X-13507 levels	7936 European
GCST90200514	X-12851 levels	7385 European
GCST90200515	X-12849 levels	7555 European
GCST90200516	X-12847 levels	7790 European
GCST90200517	X-13553 levels	8118 European
GCST90200518	X-12839 levels	4867 European
GCST90200519	X-13729 levels	7724 European
GCST90200520	X-13007 levels	6270 European
GCST90200521	X-13844 levels	7501 European
GCST90200522	X-13728 levels	7905 European
GCST90200523	X-12844 levels	8231 European
GCST90200524	X-13695 levels	6486 European
GCST90200525	X-13723 levels	5269 European
GCST90200526	X-14056 levels	8242 European
GCST90200527	X-13866 levels	8252 European
GCST90200528	X-17146 levels	7778 European
GCST90200529	X-16397 levels	8057 European
GCST90200530	X-17335 levels	7747 European
GCST90200531	X-16964 levels	8048 European
GCST90200532	X-16935 levels	7804 European
GCST90200533	X-15486 levels	8236 European
GCST90200534	X-16580 levels	8254 European
GCST90200535	X-17325 levels	7448 European
GCST90200536	X-17328 levels	5856 European
GCST90200537	X-16087 levels	7071 European
GCST90200538	X-17010 levels	7879 European
GCST90200539	X-14939 levels	8250 European
GCST90200540	X-15461 levels	8144 European
GCST90200541	X-15523 levels	8071 European
GCST90200542	X-15728 levels	7874 European
GCST90200543	X-15503 levels	8237 European
GCST90200544	X-16124 levels	5337 European
GCST90200545	X-17438 levels	6913 European
GCST90200546	X-17354 levels	5375 European
GCST90200547	X-17654 levels	7690 European
GCST90200548	X-17676 levels	8118 European
GCST90200549	X-17367 levels	6092 European
GCST90200550	X-17357 levels	8041 European
GCST90200551	X-18886 levels	8198 European
GCST90200552	X-18887 levels	6790 European
GCST90200553	X-17653 levels	8025 European
GCST90200554	X-17346 levels	6459 European
GCST90200555	X-17690 levels	7043 European
GCST90200556	X-18345 levels	5476 European
GCST90200557	X-17685 levels	7327 European
GCST90200558	X-18888 levels	6974 European
GCST90200559	X-18901 levels	8128 European
GCST90200560	X-17351 levels	7281 European
GCST90200561	X-18779 levels	8144 European
GCST90200562	X-21286 levels	8231 European
GCST90200563	X-21355 levels	8257 European
GCST90200564	X-21319 levels	8109 European
GCST90200565	X-21258 levels	8198 European
GCST90200566	X-21364 levels	8203 European
GCST90200567	X-21353 levels	8265 European
GCST90200568	X-19438 levels	7259 European
GCST90200569	X-18913 levels	8271 European
GCST90200570	X-18921 levels	8257 European
GCST90200571	X-21339 levels	8203 European
GCST90200572	X-19299 levels	6100 European
GCST90200573	X-18935 levels	4952 European
GCST90200574	X-21310 levels	7801 European
GCST90200575	X-21283 levels	7055 European
GCST90200576	X-21285 levels	6180 European
GCST90200577	X-21312 levels	4897 European
GCST90200578	X-18922 levels	8174 European
GCST90200579	X-21442 levels	6827 European
GCST90200580	X-21796 levels	8130 European
GCST90200581	X-21441 levels	8030 European
GCST90200582	X-21752 levels	6526 European
GCST90200583	X-21807 levels	5602 European
GCST90200584	X-21736 levels	8232 European
GCST90200585	X-21829 levels	8217 European
GCST90200586	X-21471 levels	7982 European
GCST90200587	X-21733 levels	6916 European
GCST90200588	X-21742 levels	5918 European
GCST90200589	X-21821 levels	7699 European
GCST90200590	X-21470 levels	7700 European
GCST90200591	X-21383 levels	8226 European
GCST90200592	X-21607 levels	7975 European
GCST90200593	X-21834 levels	7466 European
GCST90200594	X-21467 levels	8195 European
GCST90200595	X-22776 levels	6944 European
GCST90200596	X-23655 levels	6764 European
GCST90200597	X-22834 levels	6531 European
GCST90200598	X-22771 levels	8087 European
GCST90200599	X-23639 levels	8272 European
GCST90200600	X-23648 levels	7357 European
GCST90200601	X-23654 levels	8241 European
GCST90200602	X-22520 levels	5389 European
GCST90200603	X-23641 levels	6673 European
GCST90200604	X-23276 levels	5407 European
GCST90200605	X-21845 levels	4874 European
GCST90200606	X-22509 levels	5423 European
GCST90200607	X-23644 levels	8250 European
GCST90200608	X-22162 levels	8249 European
GCST90200609	X-23587 levels	7662 European
GCST90200610	X-23593 levels	7988 European
GCST90200611	X-23636 levels	8251 European
GCST90200612	X-23678 levels	5745 European
GCST90200613	X-23680 levels	8215 European
GCST90200614	X-23780 levels	7878 European
GCST90200615	X-23974 levels	7752 European
GCST90200616	X-23659 levels	8176 European
GCST90200617	X-23665 levels	8214 European
GCST90200618	X-23782 levels	8263 European
GCST90200619	X-24295 levels	7987 European
GCST90200620	X-24243 levels	7540 European
GCST90200621	X-23739 levels	8249 European
GCST90200622	X-23997 levels	7804 European
GCST90200623	X-24241 levels	8053 European
GCST90200624	X-24328 levels	7807 European
GCST90200625	X-24456 levels	6523 European
GCST90200626	X-24418 levels	5952 European
GCST90200627	X-24344 levels	5457 European
GCST90200628	X-24556 levels	8004 European
GCST90200629	X-24337 levels	8088 European
GCST90200630	X-24546 levels	6391 European
GCST90200631	X-24306 levels	8074 European
GCST90200632	X-24307 levels	8119 European
GCST90200633	X-24334 levels	6975 European
GCST90200634	X-24518 levels	6131 European
GCST90200635	X-24494 levels	6767 European
GCST90200636	X-24544 levels	7939 European
GCST90200637	X-24531 levels	6455 European
GCST90200638	X-24811 levels	6349 European
GCST90200639	X-24757 levels	6251 European
GCST90200640	X-24978 levels	5151 European
GCST90200641	X-24970 levels	8263 European
GCST90200642	X-24795 levels	4986 European
GCST90200643	X-24951 levels	8208 European
GCST90200644	X-24728 levels	8160 European
GCST90200645	X-24565 levels	4364 European
GCST90200646	X-24801 levels	8059 European
GCST90200647	X-24736 levels	4846 European
GCST90200648	X-24585 levels	8241 European
GCST90200649	X-24588 levels	8239 European
GCST90200650	X-25109 levels	7477 European
GCST90200651	X-24947 levels	8002 European
GCST90200652	X-24949 levels	7174 European
GCST90200653	X-24812 levels	7878 European
GCST90200654	X-25217 levels	4098 European
GCST90200655	X-25828 levels	8156 European
GCST90200656	X-25371 levels	8205 European
GCST90200657	X-25419 levels	7994 European
GCST90200658	X-25265 levels	7916 European
GCST90200659	X-25172 levels	8117 European
GCST90200660	X-25957 levels	7335 European
GCST90200661	X-25422 levels	8210 European
GCST90200662	X-25790 levels	8221 European
GCST90200663	X-25420 levels	8271 European
GCST90200664	X-25810 levels	8167 European
GCST90200665	X-25433 levels	6516 European
GCST90200666	X-25343 levels	8195 European
GCST90200667	X-25271 levels	7906 European
GCST90200668	X-25520 levels	7997 European
GCST90200669	X-25519 levels	8080 European
GCST90200670	X-26111 levels	8002 European
GCST90200671	X-26109 levels	6992 European
GCST90200672	X-26054 levels	8046 European
GCST90200673	Carnitine C4 levels	8111 European
GCST90200674	Androsterone sulfate levels	8182 European
GCST90200675	N-acetyltyrosine levels	7841 European
GCST90200676	N-acetyl-L-glutamine levels	8181 European
GCST90200677	N-acetylphenylalanine levels	8228 European
GCST90200678	N-acetylasparagine levels	7935 European
GCST90200679	N-acetylarginine levels	8271 European
GCST90200680	5-acetylamino-6-formylamino-3-methyluracil levels	7599 European
GCST90200681	Orotidine levels	8017 European
GCST90200682	3-methylcytidine levels	8117 European
GCST90200683	N-acetylcitrulline levels	7324 European
GCST90200684	N-acetyl-aspartyl-glutamate (naag) levels	7705 European
GCST90200685	1-stearoyl-2-arachidonoyl-gpc (18:0/20:4) levels	8253 European
GCST90200686	Bilirubin (E,E) levels	8263 European
GCST90200687	Bilirubin (E,Z or Z,E) levels	8238 European
GCST90200688	Androsterone glucuronide levels	7980 European
GCST90200689	N6-methyllysine levels	8299 European
GCST90200690	N-acetyl-1-methylhistidine levels	7588 European
GCST90200691	N-delta-acetylornithine levels	8259 European
GCST90200692	1-palmitoyl-2-arachidonoyl-gpc (16:0/20:4n6) levels	8238 European
GCST90200693	Glycochenodeoxycholate glucuronide (1) levels	8236 European
GCST90200694	2'-o-methylcytidine levels	8122 European
GCST90200695	2'-o-methyluridine levels	7582 European
GCST90200696	N6,N6-dimethyllysine levels	8265 European
GCST90200697	N2-acetyl,N6,N6-dimethyllysine levels	7891 European
GCST90200698	N2-acetyl,N6-methyllysine levels	8069 European
GCST90200699	Deoxycholic acid glucuronide levels	8060 European
GCST90200700	Decadienedioic acid (C10:2-DC) levels	8131 European
GCST90200701	Bilirubin degradation product, C17H18N2O4 (1) levels	8254 European
GCST90200702	Bilirubin degradation product, C17H18N2O4 (2) levels	8255 European
GCST90200703	Bilirubin degradation product, C17H18N2O4 (3) levels	8253 European
GCST90200704	Bilirubin (z,z) levels	8261 European
GCST90200705	Ethylmalonate levels	8172 European
GCST90200706	Biliverdin levels	8262 European
GCST90200707	Glycine levels	8262 European
GCST90200708	X-12112 levels	8211 European
GCST90200709	X-12798 levels	8186 European
GCST90200710	X-13431 levels	8161 European
GCST90200711	X-19141 levels	8244 European
GCST90200712	Spermidine to 5-methylthioadenosine (MTA) ratio	7320 European
GCST90200713	Spermidine to ornithine ratio	7309 European
GCST90200714	Alpha-ketoglutarate to alpha-ketobutyrate ratio	8216 European
GCST90200715	Alpha-ketoglutarate to glutamate ratio	8274 European
GCST90200716	Adenosine 5'-diphosphate (ADP) to phosphoethanolamine ratio	4579 European
GCST90200717	3-phosphoglycerate to adenosine 5'-diphosphate (ADP) ratio	4530 European
GCST90200718	Alpha-ketoglutarate to succinate ratio	8260 European
GCST90200719	Adenosine 3',5'-cyclic monophosphate (cAMP) to adenosine 5'-monophosphate (AMP) ratio	6726 European
GCST90200720	Adenosine 5'-diphosphate (ADP) to pantothenate ratio	4561 European
GCST90200721	Adenosine 5'-diphosphate (ADP) to phosphate ratio	4559 European
GCST90200722	S-adenosylhomocysteine (SAH) to leucine ratio	6122 European
GCST90200723	S-adenosylhomocysteine (SAH) to 5-methyluridine (ribothymidine) ratio	6078 European
GCST90200724	Cholate to taurocholate ratio	7328 European
GCST90200725	Adenosine 5'-diphosphate (ADP) to creatine ratio	4561 European
GCST90200726	N-acetylputrescine to (N(1) + N(8))-acetylspermidine ratio	8144 European
GCST90200727	Adenosine 3',5'-cyclic monophosphate (cAMP) to taurocholate ratio	6329 European
GCST90200728	Adenosine 5'-diphosphate (ADP) to Adenosine 5'-monophosphate (AMP) ratio	4573 European
GCST90200729	3-phosphoglycerate to phosphate ratio	8153 European
GCST90200730	Adenosine 5'-diphosphate (ADP) to fructose ratio	4571 European
GCST90200731	Adenosine 5'-diphosphate (ADP) to mannose ratio	4587 European
GCST90200732	Adenosine 5'-diphosphate (ADP) to tyrosine ratio	4560 European
GCST90200733	Adenosine 5'-diphosphate (ADP) to N-acetylglucosamine to N-acetylgalactosamine ratio	4392 European
GCST90200734	Adenosine 5'-monophosphate (AMP) to palmitate (16:0) ratio	8227 European
GCST90200735	Arginine to ornithine ratio	8250 European
GCST90200736	Adenosine 5'-diphosphate (ADP) to arginine ratio	4568 European
GCST90200737	Adenosine 5'-diphosphate (ADP) to 2'-deoxyuridine ratio	4391 European
GCST90200738	Adenosine 5'-monophosphate (AMP) to inosine 5'-monophosphate (IMP) ratio	4601 European
GCST90200739	Adenosine 5'-monophosphate (AMP) to proline ratio	8190 European
GCST90200740	Arachidonate (20:4n6) to oleate to vaccenate (18:1) ratio	8171 European
GCST90200741	Adenosine 5'-monophosphate (AMP) to alanine ratio	8172 European
GCST90200742	Aspartate to citrate ratio	8191 European
GCST90200743	Arginine to citrulline ratio	8192 European
GCST90200744	Arginine to glutamate ratio	8194 European
GCST90200745	Adenosine 5'-monophosphate (AMP) to phenylalanine ratio	8189 European
GCST90200746	Adenosine 5'-diphosphate (ADP) to gluconate ratio	4540 European
GCST90200747	Adenosine 5'-monophosphate (AMP) to phosphate ratio	8184 European
GCST90200748	Aspartate to glutamate ratio	8190 European
GCST90200749	Arachidonate (20:4n6) to pyruvate ratio	8200 European
GCST90200750	Aspartate to asparagine ratio	8195 European
GCST90200751	Cortisone to cortisol ratio	8173 European
GCST90200752	Succinate to acetoacetate ratio	6829 European
GCST90200753	Aspartate to citrulline ratio	8139 European
GCST90200754	Sphingosine to phosphate ratio	8017 European
GCST90200755	Inosine 5'-monophosphate (IMP) to phosphate ratio	4605 European
GCST90200756	Glycine to pyridoxal ratio	8173 European
GCST90200757	Glycine to alanine ratio	8167 European
GCST90200758	Glycine to serine ratio	8206 European
GCST90200759	Histidine to trans-urocanate ratio	8109 European
GCST90200760	Methionine to methionine sulfoxide ratio	8214 European
GCST90200761	Citrulline to dimethylarginine (SDMA + ADMA) ratio	8243 European
GCST90200762	Palmitate (16:0) to myristate (14:0) ratio	8215 European
GCST90200763	Phosphate to N-acetylneuraminate ratio	8256 European
GCST90200764	Phosphate to uridine ratio	8186 European
GCST90200765	Phosphate to alanine ratio	8230 European
GCST90200766	Phosphate to phosphoethanolamine ratio	8205 European
GCST90200767	Phosphate to glucose ratio	8232 European
GCST90200768	Phosphate to 2'-deoxyuridine ratio	7846 European
GCST90200769	Phosphate to mannose ratio	8206 European
GCST90200770	Phenylalanine to tyrosine ratio	8205 European
GCST90200771	Phosphate to fructose ratio	8209 European
GCST90200772	Phosphate to citrate ratio	8238 European
GCST90200773	Serine to alpha-tocopherol ratio	8197 European
GCST90200774	Uridine to pseudouridine ratio	8254 European
GCST90200775	Serine to pyruvate ratio	8235 European
GCST90200776	Glutamate to glutamine ratio	8228 European
GCST90200777	Uridine to cytidine ratio	7705 European
GCST90200778	Pyruvate to 3-methyl-2-oxobutyrate ratio	8193 European
GCST90200779	Pyruvate to N-acetylneuraminate ratio	8194 European
GCST90200780	Alanine to pyruvate ratio	8250 European
GCST90200781	Glucose to maltose ratio	6308 European
GCST90200782	Mannose to trans-4-hydroxyproline ratio	8194 European
GCST90200783	Mannose to S-methylcysteine ratio	8182 European
GCST90200784	Glutamate to cysteine ratio	8199 European
GCST90200785	Cysteine to 5-oxoproline ratio	8203 European
GCST90200786	Cysteine to alanine ratio	8220 European
GCST90200787	Glutamine to asparagine ratio	8251 European
GCST90200788	5-oxoproline to citrate ratio	8256 European
GCST90200789	Alpha-tocopherol to sulfate ratio	8201 European
GCST90200790	Thyroxine to taurocholate ratio	7615 European
GCST90200791	Creatine to carnitine ratio	8235 European
GCST90200792	Carnitine to palmitoylcarnitine (C16) ratio	8146 European
GCST90200793	Glycolithocholate to glycolithocholate sulfate ratio	7043 European
GCST90200794	Oleoyl-linoleoyl-glycerol (18:1 to 18:2) [2] to linoleoyl-arachidonoyl-glycerol (18:2 to 20:4) [1] ratio	7620 European
GCST90200795	Oleoyl-linoleoyl-glycerol (18:1 to 18:2) [2] to linoleoyl-arachidonoyl-glycerol (18:2 to 20:4) [2] ratio	7615 European
GCST90200796	Spermidine to (N(1) + N(8))-acetylspermidine ratio	7287 European
GCST90200797	Spermidine to N-acetylputrescine ratio	7299 European
GCST90200798	Dopamine 4-sulfate to dopamine 3-O-sulfate ratio	6840 European
GCST90200799	Spermidine to adenosine 5'-diphosphate (ADP) ratio	4195 European
GCST90200800	Spermidine to histidine ratio	7297 European
GCST90200801	5-methylthioadenosine (MTA) to phosphate ratio	8261 European
GCST90200802	Histidine to pyruvate ratio	8241 European
GCST90200803	Spermidine to phosphate ratio	7382 European
GCST90200804	Spermidine to pyruvate ratio	7296 European
GCST90200805	Spermidine to carnitine ratio	7338 European
GCST90200806	Spermidine to ergothioneine ratio	7291 European
GCST90200807	Carnitine to ergothioneine ratio	8110 European
GCST90200808	Spermidine to choline ratio	7295 European
GCST90200809	Spermidine to taurocholate ratio	6777 European
GCST90200810	Alpha-ketoglutarate to kynurenine ratio	8272 European
GCST90200811	Choline to taurocholate ratio	7625 European
GCST90200812	Glutamate to kynurenine ratio	8184 European
GCST90200813	Ornithine to glutamate ratio	8202 European
GCST90200814	Alpha-ketoglutarate to ornithine ratio	8273 European
GCST90200815	3-hydroxyisobutyrate to adenosine 5'-diphosphate (ADP) ratio	4488 European
GCST90200816	Alpha-ketoglutarate to aspartate ratio	8272 European
GCST90200817	3-hydroxyisobutyrate to phosphate ratio	8170 European
GCST90200818	Adenosine 5'-diphosphate (ADP) to glycerate ratio	4544 European
GCST90200819	3-phosphoglycerate to glycerate ratio	8101 European
GCST90200820	Adenosine 5'-diphosphate (ADP) to valine ratio	4608 European
GCST90200821	Adenosine 5'-diphosphate (ADP) to glycine ratio	4577 European
GCST90200822	Phosphate to valine ratio	8277 European
GCST90200823	Adenosine 5'-diphosphate (ADP) to N-palmitoyl-sphingosine (d18:1 to 16:0) ratio	4561 European
GCST90200824	Adenosine 5'-diphosphate (ADP) to sulfate ratio	4570 European
GCST90200825	Phosphate to sulfate ratio	8211 European
GCST90200826	Glycine to phosphate ratio	8271 European
GCST90200827	Phosphate to N-palmitoyl-sphingosine (d18:1 to 16:0) ratio	8223 European
GCST90200828	Cholate to bilirubin (Z,Z) ratio	7747 European
GCST90200829	Bilirubin (Z,Z) to taurocholate ratio	7620 European
GCST90200830	Cholate to adenosine 3',5'-cyclic monophosphate (cAMP) ratio	6359 European
GCST90200831	Cholate to phosphate ratio	7742 European
GCST90200832	Adenosine 5'-diphosphate (ADP) to citrate ratio	4567 European
GCST90200833	Cholate to adenosine 5'-monophosphate (AMP) ratio	7769 European
GCST90200834	Adenosine 5'-diphosphate (ADP) to glycerol 3-phosphate ratio	4588 European
GCST90200835	Adenosine 5'-diphosphate (ADP) to glycerol ratio	4575 European
GCST90200836	Glycerol to glycerol 3-phosphate ratio	8188 European
GCST90200837	Adenosine 5'-diphosphate (ADP) to glutamate ratio	4556 European
GCST90200838	Phosphate to glutamate ratio	8211 European
GCST90200839	Adenosine 5'-diphosphate (ADP) to aspartate ratio	4563 European
GCST90200840	Adenosine 5'-diphosphate (ADP) to flavin adenine dinucleotide (FAD) ratio	3441 European
GCST90200841	Adenosine 5'-diphosphate (ADP) to oxalate (ethanedioate) ratio	4556 European
GCST90200842	Citrate to oxalate (ethanedioate) ratio	8097 European
GCST90200843	Adenosine 5'-monophosphate (AMP) to flavin adenine dinucleotide (FAD) ratio	6188 European
GCST90200844	Aspartate to phosphate ratio	8297 European
GCST90200845	Adenosine 5'-monophosphate (AMP) to citrate ratio	8193 European
GCST90200846	Phenylalanine to phosphate ratio	8294 European
GCST90200847	Phosphate to tryptophan ratio	8206 European
GCST90200848	Adenosine 5'-monophosphate (AMP) to glutamine ratio	8196 European
GCST90200849	Adenosine 5'-monophosphate (AMP) to threonine ratio	8173 European
GCST90200850	Adenosine 5'-monophosphate (AMP) to tryptophan ratio	8180 European
GCST90200851	Adenosine 5'-monophosphate (AMP) to glycine ratio	8195 European
GCST90200852	Adenosine 5'-monophosphate (AMP) to arginine ratio	8185 European
GCST90200853	Adenosine 5'-monophosphate (AMP) to tyrosine ratio	8193 European
GCST90200854	Arginine to phosphate ratio	8297 European
GCST90200855	Phosphate to threonine ratio	8226 European
GCST90200856	Phosphate to glutamine ratio	8258 European
GCST90200857	Adenosine 5'-monophosphate (AMP) to aspartate ratio	8205 European
GCST90200858	Phosphate to tyrosine ratio	8226 European
GCST90200859	Adenosine 5'-monophosphate (AMP) to asparagine ratio	8188 European
GCST90200860	Adenosine 5'-monophosphate (AMP) to serine ratio	8194 European
GCST90200861	Histidine to phosphate ratio	8294 European
GCST90200862	Adenosine 5'-monophosphate (AMP) to methionine ratio	8194 European
GCST90200863	Phosphate to serine ratio	8226 European
GCST90200864	Methionine to phosphate ratio	8291 European
GCST90200865	Adenosine 5'-monophosphate (AMP) to histidine ratio	8180 European
GCST90200866	phosphate to asparagine ratio	8249 European
GCST90200867	Adenosine 5'-monophosphate (AMP) to isoleucine ratio	8200 European
GCST90200868	Isoleucine to phosphate ratio	8298 European
GCST90200869	Adenosine 5'-monophosphate (AMP) to valine ratio	8225 European
GCST90200870	Adenosine 5'-monophosphate (AMP) to acetoacetate ratio	6773 European
GCST90200871	Adenosine 5'-monophosphate (AMP) to cysteine ratio	8177 European
GCST90200872	Phosphate to cysteine ratio	8195 European
GCST90200873	Cortisol to 4-cholesten-3-one ratio	7027 European
GCST90200874	Cysteinylglycine to taurine ratio	8193 European
GCST90200875	Cysteinylglycine to glutamate ratio	8197 European
GCST90200876	Cortisone to 4-cholesten-3-one ratio	6971 European
GCST90200877	Taurine to glutamate ratio	8220 European
GCST90200878	Glutarate (C5-DC) to caprylate (8:0) ratio	7685 European
GCST90200879	Adenosine 5'-monophosphate (AMP) to glutamate ratio	8213 European
GCST90200880	Glutarate (C5-DC) to salicylate ratio	7684 European
GCST90200881	Aspartate to N-acetylglucosamine to N-acetylgalactosamine ratio	7899 European
GCST90200882	Aspartate to mannose ratio	8162 European
GCST90200883	Phosphate to acetoacetate ratio	6791 European
GCST90200884	Mannose to N-acetylglucosamine to N-acetylgalactosamine ratio	7907 European
GCST90200885	Phenylpyruvate to citrate ratio	8177 European
GCST90200886	Phenylpyruvate to 4-hydroxyphenylpyruvate ratio	7829 European
GCST90200887	Cholesterol to cortisol ratio	8211 European
GCST90200888	Citrate to 4-hydroxyphenylpyruvate ratio	7851 European
GCST90200889	Cholesterol to taurocholate ratio	7611 European
GCST90200890	Cortisol to taurocholate ratio	7610 European
GCST90200891	Salicylate to caprylate (8:0) ratio	8068 European
GCST90200892	Hypotaurine to taurine ratio	8157 European
GCST90200893	Taurine to cysteine ratio	8186 European
GCST90200894	Inosine to theophylline ratio	4662 European
GCST90200895	Hypotaurine to cysteine ratio	8134 European
GCST90200896	Inosine to EDTA ratio	4926 European
GCST90200897	Theophylline to EDTA ratio	7867 European
GCST90200898	Citrulline to phosphate ratio	8294 European
GCST90200899	Citrulline to ornithine ratio	8225 European
GCST90200900	Phosphate to oleoyl-linoleoyl-glycerol (18:1 to 18:2) [2] ratio	7992 European
GCST90200901	Ornithine to phosphate ratio	8295 European
GCST90200902	Phosphate to linoleoyl-arachidonoyl-glycerol (18:2 to 20:4) [2] ratio	7649 European
GCST90200903	Phosphate to glycerol ratio	8179 European
GCST90200904	Phosphate to linoleoyl-arachidonoyl-glycerol (18:2 to 20:4) [1] ratio	7623 European
GCST90200905	Glucose to glycerol ratio	8160 European
GCST90200906	2'-deoxyuridine to cytidine ratio	7410 European
GCST90200907	Retinol (Vitamin A) to linoleoyl-arachidonoyl-glycerol (18:2 to 20:4) [1] ratio	7617 European
GCST90200908	Retinol (Vitamin A) to linoleoyl-arachidonoyl-glycerol (18:2 to 20:4) [2] ratio	7668 European
GCST90200909	Uridine to 2'-deoxyuridine ratio	7873 European
GCST90200910	Retinol (Vitamin A) to oleoyl-linoleoyl-glycerol (18:1 to 18:2) [2] ratio	7981 European
GCST90200911	Tryptophan to pyruvate ratio	8224 European
GCST90200912	tryptophan to tyrosine ratio	8226 European
GCST90200913	Glucose to sucrose ratio	7695 European
GCST90200914	Tyrosine to pyruvate ratio	8220 European
GCST90200915	Glucose to fructose ratio	8214 European
GCST90200916	Fructose to sucrose ratio	7719 European
GCST90200917	Alpha-ketobutyrate to 3-methyl-2-oxobutyrate ratio	8133 European
GCST90200918	N-palmitoyl-sphingosine (d18:1 to 16:0) to N-palmitoyl-sphinganine (d18:0 to 16:0) ratio	8155 European
GCST90200919	Caffeine to theophylline ratio	7756 European
GCST90200920	Mannose to glycerol ratio	8168 European
GCST90200921	Mannose to mannitol to sorbitol ratio	8208 European
GCST90200922	Alpha-ketobutyrate to pyruvate ratio	8129 European
GCST90200923	Glycerol to mannitol to sorbitol ratio	8153 European
GCST90200924	Alpha-tocopherol to glycerol ratio	8158 European
GCST90200925	Caffeine to theobromine ratio	7952 European
GCST90200926	N-stearoyl-sphingosine (d18:1 to 18:0) to N-palmitoyl-sphinganine (d18:0 to 16:0) ratio	8159 European
GCST90200927	Theophylline to theobromine ratio	7858 European
GCST90200928	N-palmitoyl-sphingosine (d18:1 to 16:0) to N-stearoyl-sphingosine (d18:1 to 18:0) ratio	8191 European
GCST90200929	Glycerol to carnitine ratio	8235 European
GCST90200930	Carnitine to acetylcarnitine (C2) ratio	8206 European
GCST90200931	Glycerol to sulfate ratio	8176 European
GCST90200932	Glycerol to palmitoylcarnitine (C16) ratio	8165 European
GCST90200933	Alpha-ketoglutarate to proline ratio	8273 European
GCST90200934	Acetylcarnitine (C2) to propionylcarnitine (C3) ratio	8200 European
GCST90200935	Carnitine to propionylcarnitine (C3) ratio	8185 European
GCST90200936	Succinate to proline ratio	8209 European
GCST90200937	Alpha-ketoglutarate to trans-4-hydroxyproline ratio	8272 European
GCST90200938	Alpha-ketoglutarate to alanine ratio	8272 European
GCST90200939	Proline to trans-4-hydroxyproline ratio	8194 European
GCST90200940	Adenosine 5'-diphosphate (ADP) to EDTA ratio	4563 European
GCST90200941	Succinate to trans-4-hydroxyproline ratio	8198 European
GCST90200942	Glutamate to pyruvate ratio	8188 European
GCST90200943	Phosphate to EDTA ratio	8225 European
GCST90200944	Alpha-ketoglutarate to pyruvate ratio	8272 European
GCST90200945	Adenosine 5'-monophosphate (AMP) to EDTA ratio	8179 European
GCST90200946	Glutamate to alanine ratio	8172 European
GCST90200947	Adenosine 5'-diphosphate (ADP) to glucose ratio	4581 European
GCST90200948	Adenosine 5'-diphosphate (ADP) to mannitol to sorbitol ratio	4566 European
GCST90200949	Adenosine 5'-diphosphate (ADP) to N-acetylneuraminate ratio	4553 European
GCST90200950	Glucose to mannitol to sorbitol ratio	8254 European
GCST90200951	Mannose to fructose ratio	8202 European
GCST90200952	Adenosine 5'-diphosphate (ADP) to cytidine ratio	4350 European
GCST90200953	Glucose-to-mannose ratio	8191 European
GCST90200954	Cytidine to N-acetylneuraminate ratio	7683 European
GCST90200955	Adenosine 5'-diphosphate (ADP) to choline phosphate ratio	4560 European
GCST90200956	Cytidine to N-acetylglucosamine to N-acetylgalactosamine ratio	7427 European
GCST90200957	N-acetylneuraminate to N-acetylglucosamine to N-acetylgalactosamine ratio	7988 European
GCST90200958	Adenosine 5'-diphosphate (ADP) to choline ratio	4560 European
GCST90200959	Choline phosphate to choline ratio	8196 European
GCST90200960	Choline phosphate to phosphoethanolamine ratio	8213 European
GCST90200961	Adenosine 5'-diphosphate (ADP) to ornithine ratio	4566 European
GCST90200962	Adenosine 5'-diphosphate (ADP) to glutamine ratio	4569 European
GCST90200963	Inosine 5'-monophosphate (IMP) to urate ratio	4598 European
GCST90200964	Adenosine 5'-diphosphate (ADP) to 5-oxoproline ratio	4570 European
GCST90200965	Glutamate to 5-oxoproline ratio	8171 European
GCST90200966	Adenosine 5'-diphosphate (ADP) to uridine ratio	4565 European
GCST90200967	Phosphate to urate ratio	8204 European
GCST90200968	Phosphate to 5-oxoproline ratio	8217 European
GCST90200969	Adenosine 5'-monophosphate (AMP) to N-palmitoyl-sphingosine (d18:1 to 16:0) ratio	8188 European
GCST90200970	Adenosine 5'-monophosphate (AMP) to leucine ratio	8201 European
GCST90200971	Leucine to phosphate ratio	8298 European
GCST90200972	Leucine to N-palmitoyl-sphingosine (d18:1 to 16:0) ratio	8198 European
GCST90200973	Proline to glutamate ratio	8185 European
GCST90200974	Phosphate to proline ratio	8241 European
GCST90200975	Arachidonate (20:4n6) to caffeine ratio	8000 European
GCST90200976	Adenosine 5'-monophosphate (AMP) to urate ratio	8181 European
GCST90200977	Arachidonate (20:4n6) to paraxanthine ratio	7776 European
GCST90200978	Caffeine to paraxanthine ratio	7873 European
GCST90200979	Arachidonate (20:4n6) to linoleate (18:2n6) ratio	8162 European
GCST90200980	Phosphoethanolamine to choline ratio	8204 European
GCST90200981	Caffeine to linoleate (18:2n6) ratio	7939 European
GCST90200982	Paraxanthine to linoleate (18:2n6) ratio	7785 European
GCST90200983	Cholesterol to linoleoyl-arachidonoyl-glycerol (18:2 to 20:4) [1] ratio	7624 European
GCST90200984	Cholesterol to benzoate ratio	7387 European
GCST90200985	Cholesterol to oleoyl-linoleoyl-glycerol (18:1 to 18:2) [2] ratio	7981 European
GCST90200986	Cholesterol to linoleoyl-arachidonoyl-glycerol (18:2 to 20:4) [2] ratio	7655 European
GCST90200987	Benzoate to oleoyl-linoleoyl-glycerol (18:1 to 18:2) [2] ratio	7162 European
GCST90200988	Benzoate to linoleoyl-arachidonoyl-glycerol (18:2 to 20:4) [1] ratio	6813 European
GCST90200989	Histidine to asparagine ratio	8225 European
GCST90200990	Benzoate to linoleoyl-arachidonoyl-glycerol (18:2 to 20:4) [2] ratio	6865 European
GCST90200991	Histidine to alanine ratio	8233 European
GCST90200992	Alanine to asparagine ratio	8248 European
GCST90200993	Salicylate to oxalate (ethanedioate) ratio	8107 European
GCST90200994	Glutamine to alanine ratio	8222 European
GCST90200995	Salicylate to taurocholate ratio	7614 European
GCST90200996	Citrate to taurocholate ratio	7618 European
GCST90200997	Histidine to glutamine ratio	8223 European
GCST90200998	Salicylate to citrate ratio	8147 European
GCST90200999	Taurocholate to oxalate (ethanedioate) ratio	7755 European
GCST90201000	Serine to threonine ratio	8237 European
GCST90201001	Serine to alpha-ketobutyrate ratio	8100 European
GCST90201002	Maltose to sucrose ratio	5984 European
GCST90201003	Glucose to N-palmitoyl-sphingosine (d18:1 to 16:0) ratio	8173 European
GCST90201004	Glucose to N-stearoyl-sphingosine (d18:1 to 18:0) ratio	8179 European
GCST90201005	Fructose to maltose ratio	6307 European
GCST90201006	Alpha-ketobutyrate to 3-methyl-2-oxovalerate ratio	8136 European
GCST90201007	Glucose to N-palmitoyl-sphinganine (d18:0 to 16:0) ratio	8119 European
GCST90201008	Threonine to alpha-ketobutyrate ratio	8099 European
GCST90201009	Threonine to pyruvate ratio	8220 European
GCST90201010	Alpha-ketobutyrate to 4-methyl-2-oxopentanoate ratio	8142 European
GCST90201011	3-methyl-2-oxovalerate to 4-methyl-2-oxopentanoate ratio	8233 European
GCST90201012	3-methyl-2-oxovalerate to 3-methyl-2-oxobutyrate ratio	8200 European
GCST90201013	Androsterone glucuronide to etiocholanolone glucuronide ratio	7555 European
GCST90201014	Glucuronate to androsterone glucuronide ratio	7804 European
GCST90201015	Bilirubin (Z,Z) to androsterone glucuronide ratio	7888 European
GCST90201016	Bilirubin (Z,Z) to etiocholanolone glucuronide ratio	7707 European
GCST90201017	4-methyl-2-oxopentanoate to 3-methyl-2-oxobutyrate ratio	8224 European
GCST90201018	Bilirubin (Z,Z) to glucuronate ratio	8103 European
GCST90201019	Glucuronate to etiocholanolone glucuronide ratio	7631 European
GCST90201020	Paraxanthine to 5-acetylamino-6-formylamino-3-methyluracil ratio	7388 European

## Sheet: table S3
Supplement Table S3. SNPs used as instrumental variables from gut microbiome on functional dyspepsia (P < 1 × 10-5).
Gut microbiota（exposure）	SNP	p_value	chromosome	base_pair_location	effect_allele	other_allele	effect_allele_frequency	beta	standard_error	trait	n
GCST90027446	rs9990334	9.17124e-06	3	63498546	A	G	0.424436	0.0741908	0.0167253	ANAEROFRUCAT.PWY..homolactic.fermentation	7738
	rs17194003	9.8892e-07	3	105722581	G	A	0.201727	-0.102927	0.021032	ANAEROFRUCAT.PWY..homolactic.fermentation	7738
	rs62335789	8.00284e-06	4	181871524	C	G	0.168684	-0.0977054	0.021882	ANAEROFRUCAT.PWY..homolactic.fermentation	7738
	rs11826488	8.76725e-06	11	133069322	A	G	0.0763678	0.153784	0.0345929	ANAEROFRUCAT.PWY..homolactic.fermentation	7738
	rs9947104	5.5977e-06	18	56934358	G	A	0.303897	-0.0795727	0.017523	ANAEROFRUCAT.PWY..homolactic.fermentation	7738
GCST90027447	rs62271914	5.52354e-06	3	135023888	A	G	0.42331	-0.0740607	0.0162991	ANAGLYCOLYSIS.PWY..glycolysis.III..from.glucose.	7738
	rs12647170	4.37282e-07	4	24504770	G	A	0.0765661	0.188783	0.0373683	ANAGLYCOLYSIS.PWY..glycolysis.III..from.glucose.	7738
	rs2650470	8.36093e-06	5	83601736	G	A	0.45345	0.0739823	0.0166039	ANAGLYCOLYSIS.PWY..glycolysis.III..from.glucose.	7738
	rs12704084	9.24433e-06	7	148915050	G	C	0.599698	-0.0736196	0.0166029	ANAGLYCOLYSIS.PWY..glycolysis.III..from.glucose.	7738
	rs7041639	3.98111e-06	9	27341338	G	A	0.0875309	-0.157604	0.0341699	ANAGLYCOLYSIS.PWY..glycolysis.III..from.glucose.	7738
	rs4878062	3.60417e-06	9	89959664	G	A	0.402286	0.0760825	0.0164219	ANAGLYCOLYSIS.PWY..glycolysis.III..from.glucose.	7738
	rs58235446	3.61744e-06	9	93850539	T	C	0.0638651	-0.153253	0.033084	ANAGLYCOLYSIS.PWY..glycolysis.III..from.glucose.	7738
	rs605262	9.00755e-06	11	86967521	A	G	0.676757	-0.0757354	0.0170586	ANAGLYCOLYSIS.PWY..glycolysis.III..from.glucose.	7738
	rs35731059	8.35021e-07	11	96206005	A	C	0.104757	0.129356	0.0262545	ANAGLYCOLYSIS.PWY..glycolysis.III..from.glucose.	7738
	rs72666075	7.12057e-06	14	29029142	C	T	0.0593823	-0.151693	0.0337842	ANAGLYCOLYSIS.PWY..glycolysis.III..from.glucose.	7738
	rs8101993	5.94964e-06	19	30603533	C	T	0.180021	-0.100985	0.0223014	ANAGLYCOLYSIS.PWY..glycolysis.III..from.glucose.	7738
GCST90027448	rs62523849	6.28e-06	8	88481776	C	T	0.0675415	0.406572	0.0900147	ARGDEG.PWY..superpathway.of.L.arginine..putrescine..and.4.aminobutanoate.degradation	7738
GCST90027449	rs7576386	4.44233e-06	2	155128375	A	G	0.7686	-0.138428	0.0301616	ARGORNPROST.PWY..arginine..ornithine.and.proline.interconversion	7738
	rs9344056	1.13098e-06	6	81567568	A	G	0.162359	-0.17033	0.0349944	ARGORNPROST.PWY..arginine..ornithine.and.proline.interconversion	7738
	rs2942201	3.1107e-06	8	23419176	A	C	0.438055	0.120592	0.0258595	ARGORNPROST.PWY..arginine..ornithine.and.proline.interconversion	7738
	rs4878453	1.70442e-06	9	27435733	G	A	0.0733257	0.242077	0.050584	ARGORNPROST.PWY..arginine..ornithine.and.proline.interconversion	7738
	rs2504016	4.29655e-06	10	33188434	G	A	0.0734254	-0.23666	0.0514871	ARGORNPROST.PWY..arginine..ornithine.and.proline.interconversion	7738
	rs7923287	1.51072e-06	10	85841432	T	A	0.723875	0.139505	0.0290043	ARGORNPROST.PWY..arginine..ornithine.and.proline.interconversion	7738
	rs61074222	2.61436e-06	13	68143423	C	G	0.0941941	-0.210428	0.0447813	ARGORNPROST.PWY..arginine..ornithine.and.proline.interconversion	7738
GCST90027450	rs10873850	3.66979e-06	1	87954542	G	A	0.2783	0.0858857	0.0185528	ARO.PWY..chorismate.biosynthesis.I	7738
	rs6782393	7.1246e-06	3	59912933	C	A	0.0605063	-0.151342	0.033707	ARO.PWY..chorismate.biosynthesis.I	7738
	rs12656915	8.33214e-06	5	159323677	G	T	0.0791242	0.13461	0.0302054	ARO.PWY..chorismate.biosynthesis.I	7738
	rs38127	6.25927e-06	7	78269375	C	T	0.645907	0.0760269	0.0168296	ARO.PWY..chorismate.biosynthesis.I	7738
	rs12707570	7.18223e-06	7	82837298	C	A	0.512255	-0.0728993	0.0162424	ARO.PWY..chorismate.biosynthesis.I	7738
	rs1093520	4.48524e-06	7	98159418	G	T	0.915857	0.153028	0.0333575	ARO.PWY..chorismate.biosynthesis.I	7738
	rs61915762	4.24771e-06	11	130442661	A	G	0.275511	0.0827921	0.0180027	ARO.PWY..chorismate.biosynthesis.I	7738
	rs73200771	5.28245e-06	12	88286940	A	G	0.0520806	-0.163263	0.0358564	ARO.PWY..chorismate.biosynthesis.I	7738
	rs12021157	7.68536e-06	13	110213217	A	G	0.108849	0.12107	0.0270621	ARO.PWY..chorismate.biosynthesis.I	7738
	rs8052034	5.71144e-06	16	51493448	A	G	0.559625	0.0740262	0.0163168	ARO.PWY..chorismate.biosynthesis.I	7738
	rs7263922	5.64895e-06	20	50014608	T	C	0.232747	0.0864963	0.0190557	ARO.PWY..chorismate.biosynthesis.I	7738
	rs9305847	6.33824e-06	21	19539793	C	A	0.626513	0.0762532	0.0168897	ARO.PWY..chorismate.biosynthesis.I	7738
	rs136110	1.90964e-06	22	47369660	C	T	0.208243	0.0964705	0.0202552	ARO.PWY..chorismate.biosynthesis.I	7738
	rs6858020	6.87608e-06	4	181308705	A	T	0.565376	-0.0727501	0.0161757	ASPASN.PWY..superpathway.of.L.aspartate.and.L.asparagine.biosynthesis	7738
	rs113902391	2.13803e-06	5	86146362	A	G	0.217886	0.0922389	0.01946	ASPASN.PWY..superpathway.of.L.aspartate.and.L.asparagine.biosynthesis	7738
	rs7707269	6.94403e-06	5	95928036	C	T	0.366956	-0.0744962	0.0165717	ASPASN.PWY..superpathway.of.L.aspartate.and.L.asparagine.biosynthesis	7738
	rs10267604	6.71604e-06	7	121973603	C	G	0.653998	-0.0764351	0.0169762	ASPASN.PWY..superpathway.of.L.aspartate.and.L.asparagine.biosynthesis	7738
	rs820496	2.43198e-08	9	6703997	A	C	0.545733	-0.0946927	0.0169759	ASPASN.PWY..superpathway.of.L.aspartate.and.L.asparagine.biosynthesis	7738
	rs77906768	5.42024e-06	9	76713942	G	A	0.0861075	0.133484	0.0293512	ASPASN.PWY..superpathway.of.L.aspartate.and.L.asparagine.biosynthesis	7738
	rs9545502	5.83678e-07	13	81167981	T	C	0.197933	0.102021	0.0204183	ASPASN.PWY..superpathway.of.L.aspartate.and.L.asparagine.biosynthesis	7738
	rs2846765	3.6151e-06	18	865459	T	C	0.515201	0.0802031	0.0173136	ASPASN.PWY..superpathway.of.L.aspartate.and.L.asparagine.biosynthesis	7738
	rs149811032	8.74269e-06	20	48150396	A	G	0.0677355	-0.142534	0.0320579	ASPASN.PWY..superpathway.of.L.aspartate.and.L.asparagine.biosynthesis	7738
GCST90027452	rs538952	6.28076e-06	6	145565095	A	C	0.0624269	0.274151	0.060697	AST.PWY..L.arginine.degradation.II..AST.pathway.	7738
	rs7068964	8.12628e-06	10	14275726	G	A	0.453157	-0.130976	0.0293547	AST.PWY..L.arginine.degradation.II..AST.pathway.	7738
	rs72830406	8.38211e-07	10	111919220	G	C	0.10827	-0.233287	0.0473559	AST.PWY..L.arginine.degradation.II..AST.pathway.	7738
	rs1325380	4.12788e-06	13	108753553	C	T	0.242391	0.162314	0.0352487	AST.PWY..L.arginine.degradation.II..AST.pathway.	7738
	rs7209568	3.87083e-06	17	1121590	G	A	0.187878	0.172899	0.0374387	AST.PWY..L.arginine.degradation.II..AST.pathway.	7738
GCST90027453	rs1484839	6.12761e-06	1	31014874	A	G	0.159734	-0.108324	0.0239553	BRANCHED.CHAIN.AA.SYN.PWY..superpathway.of.branched.amino.acid.biosynthesis	7738
	rs146068392	5.33129e-06	2	40113977	G	C	0.050432	-0.176286	0.0387331	BRANCHED.CHAIN.AA.SYN.PWY..superpathway.of.branched.amino.acid.biosynthesis	7738
	rs2007634	9.08341e-06	3	139678136	A	G	0.571356	0.0725248	0.0163421	BRANCHED.CHAIN.AA.SYN.PWY..superpathway.of.branched.amino.acid.biosynthesis	7738
	rs62350672	7.47748e-06	5	31751262	T	C	0.173836	-0.113597	0.0253587	BRANCHED.CHAIN.AA.SYN.PWY..superpathway.of.branched.amino.acid.biosynthesis	7738
	rs10238229	8.39059e-06	7	97233430	T	C	0.794063	0.0962573	0.0216067	BRANCHED.CHAIN.AA.SYN.PWY..superpathway.of.branched.amino.acid.biosynthesis	7738
	rs7023657	9.78994e-06	9	8068400	A	G	0.261857	-0.0812649	0.0183784	BRANCHED.CHAIN.AA.SYN.PWY..superpathway.of.branched.amino.acid.biosynthesis	7738
	rs11025798	6.82433e-06	11	20905942	A	G	0.436503	0.0813802	0.0180881	BRANCHED.CHAIN.AA.SYN.PWY..superpathway.of.branched.amino.acid.biosynthesis	7738
	rs552787	2.71819e-07	11	116530373	A	C	0.643558	-0.0880492	0.0171235	BRANCHED.CHAIN.AA.SYN.PWY..superpathway.of.branched.amino.acid.biosynthesis	7738
	rs943781	8.68944e-07	13	27568096	T	C	0.449683	0.083589	0.0169924	BRANCHED.CHAIN.AA.SYN.PWY..superpathway.of.branched.amino.acid.biosynthesis	7738
	rs2107539	7.06708e-06	17	34322610	T	C	0.243451	-0.0987344	0.0219817	BRANCHED.CHAIN.AA.SYN.PWY..superpathway.of.branched.amino.acid.biosynthesis	7738
	rs62228654	4.31449e-06	22	44801226	C	G	0.0668159	-0.156769	0.0341127	BRANCHED.CHAIN.AA.SYN.PWY..superpathway.of.branched.amino.acid.biosynthesis	7738
GCST90027454	rs12495388	6.37248e-06	3	84926472	G	A	0.097635	-0.121458	0.0269091	COA.PWY..coenzyme.A.biosynthesis.I	7738
	rs117300263	5.94769e-06	9	74469867	A	G	0.0564102	-0.169358	0.0374003	COA.PWY..coenzyme.A.biosynthesis.I	7738
	rs10831658	1.97952e-06	11	2279372	A	G	0.207259	-0.0951081	0.0199996	COA.PWY..coenzyme.A.biosynthesis.I	7738
	rs286908	6.6728e-06	11	34658857	A	G	0.293164	-0.0787738	0.0174903	COA.PWY..coenzyme.A.biosynthesis.I	7738
	rs1941024	9.69962e-06	11	60275940	A	G	0.597554	-0.0737051	0.0166612	COA.PWY..coenzyme.A.biosynthesis.I	7738
	rs2509667	4.37121e-06	11	119361224	A	C	0.120838	-0.116273	0.0253157	COA.PWY..coenzyme.A.biosynthesis.I	7738
	rs9599845	2.10838e-06	13	71978130	C	T	0.237425	0.0961761	0.0202786	COA.PWY..coenzyme.A.biosynthesis.I	7738
	rs9931054	1.45208e-06	16	1026094	C	T	0.0885579	-0.138123	0.0286697	COA.PWY..coenzyme.A.biosynthesis.I	7738
	rs60987385	1.01118e-06	17	9348811	T	G	0.445396	0.0858549	0.0175592	COA.PWY..coenzyme.A.biosynthesis.I	7738
	rs7251031	4.00204e-06	19	11266693	G	T	0.308219	-0.0801886	0.0173897	COA.PWY..coenzyme.A.biosynthesis.I	7738
GCST90027455	rs12128621	1.13359e-06	1	214584517	A	T	0.504393	-0.0796843	0.0163727	COBALSYN.PWY..adenosylcobalamin.salvage.from.cobinamide.I	7738
	rs1514681	4.11557e-06	2	1397044	C	T	0.401121	-0.0787943	0.0171089	COBALSYN.PWY..adenosylcobalamin.salvage.from.cobinamide.I	7738
	rs1451459	7.43049e-06	2	53088412	A	G	0.252245	0.0838938	0.0187222	COBALSYN.PWY..adenosylcobalamin.salvage.from.cobinamide.I	7738
	rs13003991	6.04283e-07	2	65772956	G	C	0.606858	0.0821386	0.0164612	COBALSYN.PWY..adenosylcobalamin.salvage.from.cobinamide.I	7738
	rs10006164	9.71664e-07	4	1021598	A	G	0.344145	-0.0869582	0.0177564	COBALSYN.PWY..adenosylcobalamin.salvage.from.cobinamide.I	7738
	rs61798216	7.03014e-06	4	36459051	G	A	0.113593	-0.118636	0.026406	COBALSYN.PWY..adenosylcobalamin.salvage.from.cobinamide.I	7738
	rs2654736	4.01284e-06	4	112306512	A	G	0.811446	0.0985757	0.0213797	COBALSYN.PWY..adenosylcobalamin.salvage.from.cobinamide.I	7738
	rs2634527	2.39303e-06	8	59499389	C	T	0.498378	-0.0790784	0.0167644	COBALSYN.PWY..adenosylcobalamin.salvage.from.cobinamide.I	7738
	rs74949229	1.45413e-06	10	9526946	A	G	0.0937893	-0.136496	0.0283337	COBALSYN.PWY..adenosylcobalamin.salvage.from.cobinamide.I	7738
	rs12772838	4.55369e-06	10	126836275	T	C	0.0554534	0.168169	0.0366832	COBALSYN.PWY..adenosylcobalamin.salvage.from.cobinamide.I	7738
	rs11171846	1.54074e-06	12	56828056	T	C	0.0821696	-0.140647	0.0292656	COBALSYN.PWY..adenosylcobalamin.salvage.from.cobinamide.I	7738
	rs437545	9.03408e-06	16	24211376	A	T	0.0771995	0.139229	0.0313643	COBALSYN.PWY..adenosylcobalamin.salvage.from.cobinamide.I	7738
	rs75967282	2.31217e-06	17	59520438	C	G	0.0513485	-0.178428	0.0377704	COBALSYN.PWY..adenosylcobalamin.salvage.from.cobinamide.I	7738
	rs1968451	8.18149e-06	19	5391922	C	T	0.680629	0.0887818	0.0199045	COBALSYN.PWY..adenosylcobalamin.salvage.from.cobinamide.I	7738
GCST90027456	rs4551833	3.99275e-07	12	43104353	G	T	0.0539418	-0.184975	0.0364893	COLANSYN.PWY..colanic.acid.building.blocks.biosynthesis	7738
	rs1396212	2.46557e-07	17	53600071	T	C	0.186799	-0.120916	0.0234319	COLANSYN.PWY..colanic.acid.building.blocks.biosynthesis	7738
GCST90027457	rs7695572	8.68497e-06	4	7327645	G	A	0.820871	-0.0989027	0.0222375	COMPLETE.ARO.PWY..superpathway.of.aromatic.amino.acid.biosynthesis	7738
	rs1093520	8.25536e-08	7	98159418	G	T	0.915857	0.179202	0.0334241	COMPLETE.ARO.PWY..superpathway.of.aromatic.amino.acid.biosynthesis	7738
	rs7848585	8.71412e-06	9	79670604	G	A	0.101813	0.121487	0.0273197	COMPLETE.ARO.PWY..superpathway.of.aromatic.amino.acid.biosynthesis	7738
	rs11215785	1.74994e-06	11	115964147	C	T	0.136228	0.116001	0.0242663	COMPLETE.ARO.PWY..superpathway.of.aromatic.amino.acid.biosynthesis	7738
	rs61915762	1.22131e-06	11	130442661	A	G	0.275511	0.0875261	0.0180386	COMPLETE.ARO.PWY..superpathway.of.aromatic.amino.acid.biosynthesis	7738
	rs73200771	5.14214e-06	12	88286940	A	G	0.0520806	-0.163792	0.035928	COMPLETE.ARO.PWY..superpathway.of.aromatic.amino.acid.biosynthesis	7738
	rs1483968	9.7167e-06	14	22951893	T	C	0.0577669	0.150674	0.034063	COMPLETE.ARO.PWY..superpathway.of.aromatic.amino.acid.biosynthesis	7738
	rs7263922	3.61124e-06	20	50014608	T	C	0.232747	0.0884537	0.0190938	COMPLETE.ARO.PWY..superpathway.of.aromatic.amino.acid.biosynthesis	7738
	rs136110	4.57977e-06	22	47369660	C	T	0.208243	0.0930184	0.0202956	COMPLETE.ARO.PWY..superpathway.of.aromatic.amino.acid.biosynthesis	7738
GCST90027458	rs112209173	4.43097e-06	1	7727245	C	G	0.063751	0.226024	0.049242	CRNFORCAT.PWY..creatinine.degradation.I	7738
	rs2189903	8.01571e-06	7	8546068	C	A	0.057391	0.212169	0.0475208	CRNFORCAT.PWY..creatinine.degradation.I	7738
	rs73694568	7.28887e-06	8	94273403	A	C	0.0998582	0.17137	0.038209	CRNFORCAT.PWY..creatinine.degradation.I	7738
	rs16916507	2.74142e-06	9	101258803	A	G	0.317901	0.108315	0.0230983	CRNFORCAT.PWY..creatinine.degradation.I	7738
	rs1621183	4.80102e-06	10	25767497	G	A	0.0696815	0.204076	0.0446233	CRNFORCAT.PWY..creatinine.degradation.I	7738
	rs7134245	5.1572e-06	12	32561525	A	C	0.077241	0.186896	0.0410013	CRNFORCAT.PWY..creatinine.degradation.I	7738
	rs35899940	3.55136e-06	15	86053697	G	A	0.382337	0.101402	0.0218724	CRNFORCAT.PWY..creatinine.degradation.I	7738
	rs7229834	6.10477e-07	18	59520360	T	C	0.470799	0.106916	0.0214352	CRNFORCAT.PWY..creatinine.degradation.I	7738
	rs17193211	3.22421e-06	21	38885506	T	C	0.0746269	0.190762	0.0409712	CRNFORCAT.PWY..creatinine.degradation.I	7738
GCST90027459	rs770027	2.13678e-06	1	9172436	T	C	0.459954	0.0773298	0.0163142	DAPLYSINESYN.PWY..L.lysine.biosynthesis.I	7738
	rs7539819	2.45344e-06	1	165850596	G	T	0.494724	-0.0767416	0.0162865	DAPLYSINESYN.PWY..L.lysine.biosynthesis.I	7738
	rs28635178	7.45317e-06	3	66026666	A	G	0.0565904	-0.157135	0.0350722	DAPLYSINESYN.PWY..L.lysine.biosynthesis.I	7738
	rs919100	6.4442e-06	4	37092455	A	C	0.651308	-0.0761891	0.0168886	DAPLYSINESYN.PWY..L.lysine.biosynthesis.I	7738
	rs2995916	2.08469e-06	4	37910996	G	T	0.501878	0.079086	0.0166671	DAPLYSINESYN.PWY..L.lysine.biosynthesis.I	7738
	rs7777432	7.10014e-06	7	21413179	A	G	0.349483	0.0763596	0.0170041	DAPLYSINESYN.PWY..L.lysine.biosynthesis.I	7738
	rs7033951	5.95561e-06	9	14744705	T	C	0.506403	0.0740912	0.016363	DAPLYSINESYN.PWY..L.lysine.biosynthesis.I	7738
	rs7953577	7.36159e-06	12	104874300	C	G	0.326388	-0.0786353	0.0175409	DAPLYSINESYN.PWY..L.lysine.biosynthesis.I	7738
	rs142998520	9.72356e-06	17	6755697	A	C	0.0523446	0.173555	0.0392371	DAPLYSINESYN.PWY..L.lysine.biosynthesis.I	7738
	rs2180	7.53848e-06	21	34344279	A	G	0.261092	-0.0832534	0.0185921	DAPLYSINESYN.PWY..L.lysine.biosynthesis.I	7738
	rs466481	1.13673e-06	22	22971942	A	T	0.52645	0.122845	0.0252436	DAPLYSINESYN.PWY..L.lysine.biosynthesis.I	7738
GCST90027460	rs1752223	8.72467e-06	1	81680852	G	C	0.168276	-0.0976795	0.0219673	DENOVOPURINE2.PWY..superpathway.of.purine.nucleotides.de.novo.biosynthesis.II	7738
	rs72770359	8.66332e-06	1	247361318	A	G	0.104329	0.119653	0.0268999	DENOVOPURINE2.PWY..superpathway.of.purine.nucleotides.de.novo.biosynthesis.II	7738
	rs4683140	3.02316e-06	3	45822918	C	T	0.579406	-0.0783129	0.0167721	DENOVOPURINE2.PWY..superpathway.of.purine.nucleotides.de.novo.biosynthesis.II	7738
	rs75789763	5.96422e-06	4	130403869	A	G	0.0562994	-0.166597	0.0367955	DENOVOPURINE2.PWY..superpathway.of.purine.nucleotides.de.novo.biosynthesis.II	7738
	rs17496399	1.9197e-06	5	147064708	C	T	0.117622	0.121087	0.0254294	DENOVOPURINE2.PWY..superpathway.of.purine.nucleotides.de.novo.biosynthesis.II	7738
	rs113403124	6.1166e-06	6	134586541	C	T	0.0764148	0.148864	0.0329176	DENOVOPURINE2.PWY..superpathway.of.purine.nucleotides.de.novo.biosynthesis.II	7738
	rs1760263	8.43942e-07	9	133391707	C	T	0.854019	-0.114965	0.0233434	DENOVOPURINE2.PWY..superpathway.of.purine.nucleotides.de.novo.biosynthesis.II	7738
	rs11608915	6.0156e-06	12	52866060	T	C	0.358167	-0.0756573	0.0167167	DENOVOPURINE2.PWY..superpathway.of.purine.nucleotides.de.novo.biosynthesis.II	7738
	rs142048748	8.01258e-06	12	122235048	G	A	0.0511089	-0.172479	0.0386304	DENOVOPURINE2.PWY..superpathway.of.purine.nucleotides.de.novo.biosynthesis.II	7738
	rs393435	2.77312e-06	16	84344533	C	T	0.687467	0.0853315	0.0182062	DENOVOPURINE2.PWY..superpathway.of.purine.nucleotides.de.novo.biosynthesis.II	7738
GCST90027461	rs10779615	1.04834e-06	1	214596434	G	C	0.508391	-0.0798475	0.0163543	DTDPRHAMSYN.PWY..dTDP.L.rhamnose.biosynthesis.I	7738
	rs145140903	9.86825e-06	1	231364626	C	T	0.111675	-0.115636	0.0261618	DTDPRHAMSYN.PWY..dTDP.L.rhamnose.biosynthesis.I	7738
	rs16856918	2.47031e-06	2	217960513	A	G	0.0552139	0.171977	0.0365088	DTDPRHAMSYN.PWY..dTDP.L.rhamnose.biosynthesis.I	7738
	rs73171592	4.04065e-06	3	171047195	C	G	0.0771743	0.143446	0.0311211	DTDPRHAMSYN.PWY..dTDP.L.rhamnose.biosynthesis.I	7738
	rs11745906	8.72627e-07	5	83575190	C	T	0.281706	-0.0874056	0.0177712	DTDPRHAMSYN.PWY..dTDP.L.rhamnose.biosynthesis.I	7738
	rs3819331	4.75774e-06	11	112099410	C	T	0.159253	0.104197	0.0227743	DTDPRHAMSYN.PWY..dTDP.L.rhamnose.biosynthesis.I	7738
	rs2620868	2.86621e-06	12	61370770	C	T	0.438608	-0.0759932	0.0162372	DTDPRHAMSYN.PWY..dTDP.L.rhamnose.biosynthesis.I	7738
	rs80343422	3.44028e-07	13	110456322	G	A	0.0761024	-0.156491	0.030699	DTDPRHAMSYN.PWY..dTDP.L.rhamnose.biosynthesis.I	7738
	rs72987936	9.63436e-06	18	75120908	A	T	0.364515	-0.0755081	0.0170631	DTDPRHAMSYN.PWY..dTDP.L.rhamnose.biosynthesis.I	7738
	rs2010151	8.42772e-06	5	31806434	C	A	0.420012	-0.154264	0.0346348	ECASYN.PWY..enterobacterial.common.antigen.biosynthesis	7738
	rs111457769	3.96837e-06	7	74482794	C	T	0.112372	0.260543	0.0564797	ECASYN.PWY..enterobacterial.common.antigen.biosynthesis	7738
	rs10808847	9.24587e-06	8	82896400	A	C	0.744131	0.176398	0.0397821	ECASYN.PWY..enterobacterial.common.antigen.biosynthesis	7738
	rs72727948	9.93597e-06	8	134963609	A	C	0.0684841	-0.306134	0.0692836	ECASYN.PWY..enterobacterial.common.antigen.biosynthesis	7738
	rs2592994	9.60895e-06	9	88019097	T	C	0.437869	0.154966	0.0350142	ECASYN.PWY..enterobacterial.common.antigen.biosynthesis	7738
	rs12781290	5.47186e-06	10	72991095	A	G	0.334687	0.17085	0.0375839	ECASYN.PWY..enterobacterial.common.antigen.biosynthesis	7738
	rs10894222	8.79836e-06	11	130448044	A	G	0.530454	-0.147598	0.0332071	ECASYN.PWY..enterobacterial.common.antigen.biosynthesis	7738
	rs10220585	2.21015e-06	14	85739848	T	C	0.581202	0.164702	0.0347972	ECASYN.PWY..enterobacterial.common.antigen.biosynthesis	7738
	rs62043566	8.07808e-06	15	93680778	C	T	0.408328	0.155445	0.0348289	ECASYN.PWY..enterobacterial.common.antigen.biosynthesis	7738
	rs1094970	2.35797e-06	16	65970182	G	A	0.621253	0.164022	0.0347501	ECASYN.PWY..enterobacterial.common.antigen.biosynthesis	7738
	rs4383249	7.71502e-06	18	64880298	G	T	0.182145	0.195242	0.0436496	ECASYN.PWY..enterobacterial.common.antigen.biosynthesis	7738
GCST90027463	rs61817056	7.42598e-06	1	204241507	T	C	0.285203	-0.146109	0.0326057	ENTBACSYN.PWY..enterobactin.biosynthesis	7738
	rs706111	4.11066e-07	9	33244483	A	T	0.122654	0.231567	0.0457302	ENTBACSYN.PWY..enterobactin.biosynthesis	7738
GCST90027464	rs11209445	6.35309e-06	1	69861005	G	A	0.621444	0.0915904	0.020289	FAO.PWY..fatty.acid..beta..oxidation.I	7738
	rs13087509	5.65639e-06	3	22514136	T	C	0.928931	-0.186384	0.0410643	FAO.PWY..fatty.acid..beta..oxidation.I	7738
	rs62305209	6.60774e-06	4	46872128	G	A	0.0836224	-0.16418	0.0364364	FAO.PWY..fatty.acid..beta..oxidation.I	7738
	rs12111746	7.45328e-06	7	35572955	A	G	0.153754	-0.123757	0.0276225	FAO.PWY..fatty.acid..beta..oxidation.I	7738
	rs11761901	3.56961e-06	7	115891686	A	G	0.217568	-0.111105	0.0239709	FAO.PWY..fatty.acid..beta..oxidation.I	7738
	rs7850683	5.65527e-06	9	24034817	A	G	0.240353	0.105932	0.0233388	FAO.PWY..fatty.acid..beta..oxidation.I	7738
	rs4883632	8.9784e-06	12	133198021	T	C	0.51449	-0.0916478	0.0206394	FAO.PWY..fatty.acid..beta..oxidation.I	7738
GCST90027465	rs776910	8.64531e-06	1	10846540	G	A	0.825487	0.112024	0.0251821	FERMENTATION.PWY..mixed.acid.fermentation	7738
	rs72770371	6.47156e-06	1	247368136	G	C	0.0938459	-0.147139	0.0326224	FERMENTATION.PWY..mixed.acid.fermentation	7738
	rs2060298	9.54465e-06	3	144168238	G	C	0.464683	0.0872775	0.0197138	FERMENTATION.PWY..mixed.acid.fermentation	7738
	rs7659451	8.40586e-06	4	10730513	G	A	0.824174	0.113654	0.0255139	FERMENTATION.PWY..mixed.acid.fermentation	7738
	rs59426326	6.34943e-08	7	155133133	C	A	0.878208	0.157456	0.0291118	FERMENTATION.PWY..mixed.acid.fermentation	7738
	rs11253111	4.16491e-06	10	5380664	C	T	0.445402	-0.088334	0.0191906	FERMENTATION.PWY..mixed.acid.fermentation	7738
	rs61861701	3.89375e-07	10	112365004	G	A	0.245597	0.116389	0.0229379	FERMENTATION.PWY..mixed.acid.fermentation	7738
	rs17175056	8.45817e-06	13	94779284	G	A	0.122588	0.127861	0.0287119	FERMENTATION.PWY..mixed.acid.fermentation	7738
	rs6123777	7.76617e-06	20	56785389	A	G	0.101285	0.153475	0.0343227	FERMENTATION.PWY..mixed.acid.fermentation	7738
	rs743920	2.38658e-06	22	29621128	G	C	0.128486	-0.151934	0.0322058	FERMENTATION.PWY..mixed.acid.fermentation	7738
GCST90027466	rs116470157	5.38252e-06	2	65096086	T	C	0.0655714	-0.157257	0.0345673	FUCCAT.PWY..fucose.degradation	7738
	rs12621639	7.66474e-06	2	230175814	A	C	0.505619	0.0768744	0.0171812	FUCCAT.PWY..fucose.degradation	7738
	rs11731492	6.94577e-06	4	15153353	T	C	0.0717673	0.157379	0.0350092	FUCCAT.PWY..fucose.degradation	7738
	rs395474	2.8945e-06	4	108015257	A	G	0.921998	0.1524	0.0325768	FUCCAT.PWY..fucose.degradation	7738
	rs342221	8.09071e-06	7	106328134	T	G	0.440168	-0.076973	0.0172478	FUCCAT.PWY..fucose.degradation	7738
	rs17503513	8.35099e-07	8	17293312	T	G	0.207469	0.104512	0.0212123	FUCCAT.PWY..fucose.degradation	7738
	rs1480889	7.68672e-06	8	93355038	T	C	0.458528	0.0758833	0.016962	FUCCAT.PWY..fucose.degradation	7738
	rs1940965	7.92785e-06	11	105765861	C	A	0.084563	-0.138755	0.0310613	FUCCAT.PWY..fucose.degradation	7738
	rs13336538	5.45786e-06	16	25910765	G	A	0.244732	0.0912246	0.0200654	FUCCAT.PWY..fucose.degradation	7738
GCST90027467	rs77474207	1.32701e-06	6	18010573	G	A	0.0998954	-0.198637	0.0410775	FUC.RHAMCAT.PWY..superpathway.of.fucose.and.rhamnose.degradation	7738
	rs4711791	8.02047e-07	6	44598555	A	G	0.311064	-0.131441	0.0266352	FUC.RHAMCAT.PWY..superpathway.of.fucose.and.rhamnose.degradation	7738
	rs17729512	9.04233e-06	8	89306002	G	A	0.0721954	0.204838	0.0461462	FUC.RHAMCAT.PWY..superpathway.of.fucose.and.rhamnose.degradation	7738
	rs2514587	6.88038e-06	8	119599692	A	G	0.626008	0.114772	0.02552	FUC.RHAMCAT.PWY..superpathway.of.fucose.and.rhamnose.degradation	7738
	rs7937701	7.48047e-07	11	72832677	G	A	0.499312	-0.120752	0.024402	FUC.RHAMCAT.PWY..superpathway.of.fucose.and.rhamnose.degradation	7738
	rs2420129	9.42368e-06	13	26905886	A	C	0.919003	-0.193205	0.043613	FUC.RHAMCAT.PWY..superpathway.of.fucose.and.rhamnose.degradation	7738
	rs9542995	1.36672e-06	13	73110324	A	G	0.286838	-0.171703	0.0355509	FUC.RHAMCAT.PWY..superpathway.of.fucose.and.rhamnose.degradation	7738
	rs7222065	1.43309e-06	17	69316511	T	C	0.0927288	-0.208307	0.0432142	FUC.RHAMCAT.PWY..superpathway.of.fucose.and.rhamnose.degradation	7738
GCST90027468	rs1366424	9.98745e-06	2	40410302	A	G	0.134736	0.185118	0.0419062	GALACTARDEG.PWY..D.galactarate.degradation.I	7738
	rs6916769	5.81401e-06	6	76702518	G	T	0.298281	-0.142408	0.0314154	GALACTARDEG.PWY..D.galactarate.degradation.I	7738
	rs146624623	9.39928e-06	7	152484862	G	A	0.10064	-0.223714	0.0504934	GALACTARDEG.PWY..D.galactarate.degradation.I	7738
	rs11784069	5.17938e-06	8	2119582	G	T	0.374684	-0.132133	0.0289932	GALACTARDEG.PWY..D.galactarate.degradation.I	7738
	rs7461966	7.63195e-06	8	88741064	G	C	0.117127	0.196781	0.0439708	GALACTARDEG.PWY..D.galactarate.degradation.I	7738
	rs117047298	9.9668e-07	11	58122988	A	T	0.159337	0.196059	0.0400752	GALACTARDEG.PWY..D.galactarate.degradation.I	7738
GCST90027469	rs1273560	7.87459e-06	3	197551040	G	A	0.233308	0.0928482	0.0207781	GALACT.GLUCUROCAT.PWY..superpathway.of.hexuronide.and.hexuronate.degradation	7738
	rs2972891	7.64187e-06	5	18234329	G	A	0.516623	0.0723683	0.0161718	GALACT.GLUCUROCAT.PWY..superpathway.of.hexuronide.and.hexuronate.degradation	7738
	rs4472353	3.55389e-06	6	96078826	C	T	0.822923	0.0987951	0.0213109	GALACT.GLUCUROCAT.PWY..superpathway.of.hexuronide.and.hexuronate.degradation	7738
	rs12859492	2.95463e-06	13	71905552	C	T	0.30745	0.0832796	0.0178178	GALACT.GLUCUROCAT.PWY..superpathway.of.hexuronide.and.hexuronate.degradation	7738
	rs920917	4.12785e-06	15	58688478	C	A	0.134139	0.110506	0.0239977	GALACT.GLUCUROCAT.PWY..superpathway.of.hexuronide.and.hexuronate.degradation	7738
	rs7182175	4.74081e-06	15	98902733	T	A	0.73131	-0.0838417	0.0183223	GALACT.GLUCUROCAT.PWY..superpathway.of.hexuronide.and.hexuronate.degradation	7738
	rs8079753	5.75558e-07	17	59552449	A	G	0.24166	0.0964075	0.0192844	GALACT.GLUCUROCAT.PWY..superpathway.of.hexuronide.and.hexuronate.degradation	7738
	rs6065218	2.63037e-06	20	38862775	G	A	0.148047	0.122387	0.0260522	GALACT.GLUCUROCAT.PWY..superpathway.of.hexuronide.and.hexuronate.degradation	7738
	rs79676117	4.54055e-06	20	50415961	C	A	0.0501703	-0.171166	0.0373321	GALACT.GLUCUROCAT.PWY..superpathway.of.hexuronide.and.hexuronate.degradation	7738
	rs56210724	7.30294e-06	21	16270327	C	T	0.093528	0.131657	0.0293572	GALACT.GLUCUROCAT.PWY..superpathway.of.hexuronide.and.hexuronate.degradation	7738
	rs5756419	2.33058e-06	22	37346295	A	T	0.293243	0.0844728	0.0178876	GALACT.GLUCUROCAT.PWY..superpathway.of.hexuronide.and.hexuronate.degradation	7738
GCST90027470	rs1827616	5.16043e-06	5	18235176	C	T	0.507147	0.07341	0.0161052	GALACTUROCAT.PWY..D.galacturonate.degradation.I	7738
	rs4472353	4.6718e-06	6	96078826	C	T	0.822923	0.0973552	0.0212612	GALACTUROCAT.PWY..D.galacturonate.degradation.I	7738
	rs12191883	4.1748e-06	6	124153278	C	T	0.476724	0.0832945	0.0180977	GALACTUROCAT.PWY..D.galacturonate.degradation.I	7738
	rs2634527	7.90701e-06	8	59499389	C	T	0.498505	-0.0750373	0.0167956	GALACTUROCAT.PWY..D.galacturonate.degradation.I	7738
	rs7872938	7.16238e-06	9	73177503	A	G	0.551324	-0.0725357	0.0161592	GALACTUROCAT.PWY..D.galacturonate.degradation.I	7738
	rs12415307	1.01056e-06	10	103076252	G	A	0.289443	-0.0898982	0.0183857	GALACTUROCAT.PWY..D.galacturonate.degradation.I	7738
	rs7182175	2.88811e-06	15	98902733	T	A	0.73131	-0.0855231	0.0182795	GALACTUROCAT.PWY..D.galacturonate.degradation.I	7738
	rs8080416	3.0641e-06	17	59552338	C	T	0.255869	0.0876717	0.0187876	GALACTUROCAT.PWY..D.galacturonate.degradation.I	7738
	rs1716276	3.57302e-06	19	49744995	T	A	0.791531	0.0929155	0.0200474	GALACTUROCAT.PWY..D.galacturonate.degradation.I	7738
GCST90027471	rs1770803	2.00682e-06	1	43441125	T	A	0.441319	-0.0778079	0.0163712	GLCMANNANAUT.PWY..superpathway.of.N.acetylglucosamine..N.acetylmannosamine.and.N.acetylneuraminate.degradation	7738
	rs11211643	3.40246e-07	2	1402588	G	A	0.51565	0.0831748	0.0163098	GLCMANNANAUT.PWY..superpathway.of.N.acetylglucosamine..N.acetylmannosamine.and.N.acetylneuraminate.degradation	7738
	rs9445542	2.00818e-06	6	66122057	T	C	0.126577	-0.116241	0.0244585	GLCMANNANAUT.PWY..superpathway.of.N.acetylglucosamine..N.acetylmannosamine.and.N.acetylneuraminate.degradation	7738
	rs13193692	8.86446e-06	6	126079932	T	G	0.230994	0.085911	0.0193355	GLCMANNANAUT.PWY..superpathway.of.N.acetylglucosamine..N.acetylmannosamine.and.N.acetylneuraminate.degradation	7738
	rs2467707	2.05304e-06	8	25541866	C	T	0.890023	0.121636	0.0256176	GLCMANNANAUT.PWY..superpathway.of.N.acetylglucosamine..N.acetylmannosamine.and.N.acetylneuraminate.degradation	7738
	rs2634527	6.71813e-06	8	59499389	C	T	0.498505	-0.0756236	0.0167962	GLCMANNANAUT.PWY..superpathway.of.N.acetylglucosamine..N.acetylmannosamine.and.N.acetylneuraminate.degradation	7738
	rs74949229	3.23965e-07	10	9526946	A	G	0.0938701	-0.144988	0.0283792	GLCMANNANAUT.PWY..superpathway.of.N.acetylglucosamine..N.acetylmannosamine.and.N.acetylneuraminate.degradation	7738
	rs75967282	1.4562e-06	17	59520438	C	G	0.0513866	-0.18223	0.0378294	GLCMANNANAUT.PWY..superpathway.of.N.acetylglucosamine..N.acetylmannosamine.and.N.acetylneuraminate.degradation	7738
	rs67763506	4.89044e-06	17	59557892	G	C	0.178172	0.0964672	0.0211114	GLCMANNANAUT.PWY..superpathway.of.N.acetylglucosamine..N.acetylmannosamine.and.N.acetylneuraminate.degradation	7738
	rs5756419	3.39787e-06	22	37346295	A	T	0.293243	0.0829004	0.0178465	GLCMANNANAUT.PWY..superpathway.of.N.acetylglucosamine..N.acetylmannosamine.and.N.acetylneuraminate.degradation	7738
GCST90027472	rs4557268	8.64303e-06	4	39013264	T	A	0.763887	-0.153813	0.0345757	GLUCARDEG.PWY..D.glucarate.degradation.I	7738
	rs79950843	4.21532e-06	11	33332456	G	C	0.0652969	0.282755	0.0614621	GLUCARDEG.PWY..D.glucarate.degradation.I	7738
	rs2236141	2.57163e-06	22	29137870	T	C	0.125015	0.19862	0.0422383	GLUCARDEG.PWY..D.glucarate.degradation.I	7738
GCST90027473	rs75506401	3.81601e-06	3	71038802	C	T	0.0687763	-0.150857	0.0326449	GLUCONEO.PWY..gluconeogenesis.I	7738
	rs10866460	5.03894e-07	4	59288104	T	C	0.393209	-0.0846938	0.0168551	GLUCONEO.PWY..gluconeogenesis.I	7738
	rs77004407	1.08633e-06	14	32115228	A	C	0.0531697	0.1793	0.036777	GLUCONEO.PWY..gluconeogenesis.I	7738
	rs117665320	8.66026e-08	19	35175877	A	G	0.0631703	-0.19331	0.0361138	GLUCONEO.PWY..gluconeogenesis.I	7738
GCST90027474	rs13403023	2.06279e-06	2	105798717	C	G	0.222549	-0.130473	0.0274844	GLUCOSE1PMETAB.PWY..glucose.and.glucose.1.phosphate.degradation	7738
	rs2723521	1.37194e-06	7	17813651	C	T	0.630932	0.115642	0.0239472	GLUCOSE1PMETAB.PWY..glucose.and.glucose.1.phosphate.degradation	7738
	rs2449502	4.00766e-06	8	98799918	T	G	0.14791	0.153883	0.0333731	GLUCOSE1PMETAB.PWY..glucose.and.glucose.1.phosphate.degradation	7738
	rs72700025	3.33583e-06	9	24049517	A	G	0.106642	0.172204	0.0370412	GLUCOSE1PMETAB.PWY..glucose.and.glucose.1.phosphate.degradation	7738
	rs4747915	6.00218e-06	10	11518095	A	T	0.330399	0.111955	0.0247343	GLUCOSE1PMETAB.PWY..glucose.and.glucose.1.phosphate.degradation	7738
	rs1250593	6.51703e-06	10	80995556	A	G	0.691906	0.111221	0.0246672	GLUCOSE1PMETAB.PWY..glucose.and.glucose.1.phosphate.degradation	7738
	rs17097518	8.91586e-06	12	47434141	G	A	0.0766726	0.193953	0.0436641	GLUCOSE1PMETAB.PWY..glucose.and.glucose.1.phosphate.degradation	7738
	rs76562182	6.52293e-06	13	109232185	A	G	0.0693061	-0.203736	0.0451874	GLUCOSE1PMETAB.PWY..glucose.and.glucose.1.phosphate.degradation	7738
	rs1757700	7.45342e-06	20	62140179	T	C	0.878737	-0.179031	0.0399594	GLUCOSE1PMETAB.PWY..glucose.and.glucose.1.phosphate.degradation	7738
GCST90027475	rs115001375	6.29156e-07	1	83018726	C	T	0.0755566	-0.175844	0.0352956	GLYCOCAT.PWY..glycogen.degradation.I..bacterial.	7738
	rs10170790	7.81543e-06	2	5515545	T	C	0.552267	-0.0855325	0.019134	GLYCOCAT.PWY..glycogen.degradation.I..bacterial.	7738
	rs2056101	1.48952e-06	2	11209820	T	C	0.535799	0.0909124	0.0188903	GLYCOCAT.PWY..glycogen.degradation.I..bacterial.	7738
	rs35296932	4.34681e-06	3	41049101	G	A	0.242946	-0.102628	0.0223393	GLYCOCAT.PWY..glycogen.degradation.I..bacterial.	7738
	rs59657730	3.50158e-08	6	46422725	G	A	0.559955	0.110105	0.0199672	GLYCOCAT.PWY..glycogen.degradation.I..bacterial.	7738
	rs41474647	2.63584e-06	12	125549956	T	C	0.136106	0.127405	0.0271228	GLYCOCAT.PWY..glycogen.degradation.I..bacterial.	7738
	rs1576166	7.5832e-06	13	110188241	T	C	0.560505	0.0903842	0.0201903	GLYCOCAT.PWY..glycogen.degradation.I..bacterial.	7738
	rs35902953	7.38925e-06	15	100673069	C	T	0.176468	-0.110677	0.0246929	GLYCOCAT.PWY..glycogen.degradation.I..bacterial.	7738
	rs978052	6.91966e-06	19	31508146	T	A	0.104279	0.14247	0.0316872	GLYCOCAT.PWY..glycogen.degradation.I..bacterial.	7738
	rs35098678	8.59622e-06	21	47490232	G	T	0.170274	-0.116245	0.0261238	GLYCOCAT.PWY..glycogen.degradation.I..bacterial.	7738
	rs738153	9.40765e-06	22	27525638	T	A	0.0581388	0.187256	0.0422665	GLYCOCAT.PWY..glycogen.degradation.I..bacterial.	7738
GCST90027476	rs61295363	1.95175e-06	1	90382950	A	T	0.0652665	0.156802	0.0329529	GLYCOGENSYNTH.PWY..glycogen.biosynthesis.I..from.ADP.D.Glucose.	7738
	rs10460443	3.2707e-06	2	241089267	A	G	0.789414	0.10428	0.0224112	GLYCOGENSYNTH.PWY..glycogen.biosynthesis.I..from.ADP.D.Glucose.	7738
	rs115668747	6.41062e-06	3	154907433	G	T	0.0571408	-0.169625	0.037591	GLYCOGENSYNTH.PWY..glycogen.biosynthesis.I..from.ADP.D.Glucose.	7738
	rs297276	9.8271e-06	4	27647164	T	G	0.364924	0.0740137	0.0167416	GLYCOGENSYNTH.PWY..glycogen.biosynthesis.I..from.ADP.D.Glucose.	7738
	rs2064592	8.44314e-06	6	56474519	T	G	0.632553	-0.0742577	0.0166735	GLYCOGENSYNTH.PWY..glycogen.biosynthesis.I..from.ADP.D.Glucose.	7738
	rs2452966	5.91821e-06	6	92737578	T	C	0.66551	0.078063	0.0172351	GLYCOGENSYNTH.PWY..glycogen.biosynthesis.I..from.ADP.D.Glucose.	7738
	rs17746902	3.07815e-07	8	22491980	T	G	0.660202	-0.0880821	0.0172082	GLYCOGENSYNTH.PWY..glycogen.biosynthesis.I..from.ADP.D.Glucose.	7738
	rs4759294	3.86899e-06	12	54152627	C	G	0.421776	-0.0764665	0.0165573	GLYCOGENSYNTH.PWY..glycogen.biosynthesis.I..from.ADP.D.Glucose.	7738
	rs7206354	6.56234e-06	16	54730864	C	A	0.343727	0.0784659	0.0174082	GLYCOGENSYNTH.PWY..glycogen.biosynthesis.I..from.ADP.D.Glucose.	7738
	rs4530151	6.50918e-06	16	77972468	C	T	0.558291	-0.0775274	0.0171934	GLYCOGENSYNTH.PWY..glycogen.biosynthesis.I..from.ADP.D.Glucose.	7738
	rs10514997	8.60516e-06	17	50299021	T	C	0.0567666	-0.15594	0.0350463	GLYCOGENSYNTH.PWY..glycogen.biosynthesis.I..from.ADP.D.Glucose.	7738
	rs2698174	7.56055e-06	18	68746110	A	G	0.945871	0.162424	0.0362775	GLYCOGENSYNTH.PWY..glycogen.biosynthesis.I..from.ADP.D.Glucose.	7738
GCST90027477	rs61802172	5.67067e-06	1	86548669	A	G	0.149788	0.18177	0.0400524	GLYCOL.GLYOXDEG.PWY..superpathway.of.glycol.metabolism.and.degradation	7738
	rs10166293	4.44109e-06	2	52005010	A	G	0.451165	0.130987	0.02854	GLYCOL.GLYOXDEG.PWY..superpathway.of.glycol.metabolism.and.degradation	7738
	rs72943027	9.69348e-06	2	105870734	G	T	0.134399	0.189798	0.0429028	GLYCOL.GLYOXDEG.PWY..superpathway.of.glycol.metabolism.and.degradation	7738
	rs72822615	7.94547e-07	5	167742383	T	C	0.172729	0.183866	0.0372448	GLYCOL.GLYOXDEG.PWY..superpathway.of.glycol.metabolism.and.degradation	7738
	rs2327909	4.50935e-06	6	15744768	C	T	0.308441	-0.140188	0.0305659	GLYCOL.GLYOXDEG.PWY..superpathway.of.glycol.metabolism.and.degradation	7738
	rs7776094	6.30951e-06	6	83611916	A	C	0.0742795	-0.242195	0.0536335	GLYCOL.GLYOXDEG.PWY..superpathway.of.glycol.metabolism.and.degradation	7738
	rs2514587	7.89783e-06	8	119599692	A	G	0.629148	0.133181	0.0298082	GLYCOL.GLYOXDEG.PWY..superpathway.of.glycol.metabolism.and.degradation	7738
	rs3781339	4.58109e-06	10	105428152	T	C	0.187134	0.166232	0.0362705	GLYCOL.GLYOXDEG.PWY..superpathway.of.glycol.metabolism.and.degradation	7738
	rs61861701	2.04087e-06	10	112365004	G	A	0.257808	0.159157	0.0335114	GLYCOL.GLYOXDEG.PWY..superpathway.of.glycol.metabolism.and.degradation	7738
	rs73083939	5.77165e-06	12	28419073	A	C	0.0598326	0.275533	0.0607626	GLYCOL.GLYOXDEG.PWY..superpathway.of.glycol.metabolism.and.degradation	7738
	rs73024197	2.31376e-06	19	30163014	A	C	0.116768	-0.210026	0.0444604	GLYCOL.GLYOXDEG.PWY..superpathway.of.glycol.metabolism.and.degradation	7738
GCST90027478	rs4024642	6.09537e-06	3	23911262	C	A	0.720903	0.111836	0.0247258	GOLPDLCAT.PWY..superpathway.of.glycerol.degradation.to.1.3.propanediol	7738
	rs16851440	7.33552e-06	3	105404031	C	T	0.562248	-0.0995905	0.0222116	GOLPDLCAT.PWY..superpathway.of.glycerol.degradation.to.1.3.propanediol	7738
	rs34039849	9.28145e-06	5	129576960	A	G	0.0923128	0.169988	0.0383437	GOLPDLCAT.PWY..superpathway.of.glycerol.degradation.to.1.3.propanediol	7738
	rs13214578	3.2947e-06	6	43701873	C	T	0.829373	0.136275	0.0292969	GOLPDLCAT.PWY..superpathway.of.glycerol.degradation.to.1.3.propanediol	7738
	rs12698863	7.13883e-06	7	69634238	A	T	0.154424	-0.136533	0.0304116	GOLPDLCAT.PWY..superpathway.of.glycerol.degradation.to.1.3.propanediol	7738
	rs10814610	7.58903e-07	9	3781877	T	C	0.151425	-0.164834	0.033329	GOLPDLCAT.PWY..superpathway.of.glycerol.degradation.to.1.3.propanediol	7738
	rs61861334	3.24452e-06	10	105967175	C	T	0.16831	-0.147413	0.0316697	GOLPDLCAT.PWY..superpathway.of.glycerol.degradation.to.1.3.propanediol	7738
	rs7302060	8.3052e-06	12	56829092	C	T	0.387103	-0.0995836	0.0223424	GOLPDLCAT.PWY..superpathway.of.glycerol.degradation.to.1.3.propanediol	7738
	rs9939420	7.42518e-06	16	12099967	G	A	0.0825379	-0.181884	0.0405889	GOLPDLCAT.PWY..superpathway.of.glycerol.degradation.to.1.3.propanediol	7738
	rs4302037	3.8101e-06	16	25486225	T	C	0.537511	0.105	0.02272	GOLPDLCAT.PWY..superpathway.of.glycerol.degradation.to.1.3.propanediol	7738
	rs72829113	7.69532e-07	17	41181835	T	C	0.345764	-0.116136	0.0234953	GOLPDLCAT.PWY..superpathway.of.glycerol.degradation.to.1.3.propanediol	7738
	rs9957998	3.63422e-06	18	5294186	G	A	0.444744	0.102662	0.0221672	GOLPDLCAT.PWY..superpathway.of.glycerol.degradation.to.1.3.propanediol	7738
	rs57224868	8.62085e-06	18	11878787	A	G	0.780381	0.120247	0.0270269	GOLPDLCAT.PWY..superpathway.of.glycerol.degradation.to.1.3.propanediol	7738
	rs5998901	8.30532e-07	22	33777259	C	T	0.136341	0.160175	0.0325027	GOLPDLCAT.PWY..superpathway.of.glycerol.degradation.to.1.3.propanediol	7738
GCST90027479	rs61775945	3.14216e-06	1	63105389	T	C	0.070895	0.153936	0.0330242	HEMESYN2.PWY..heme.biosynthesis.II..anaerobic.	7738
	rs62104460	2.623e-06	2	2881088	T	C	0.100914	0.132019	0.0280991	HEMESYN2.PWY..heme.biosynthesis.II..anaerobic.	7738
	rs9865200	9.55157e-06	3	4595660	G	C	0.805664	0.092737	0.0209477	HEMESYN2.PWY..heme.biosynthesis.II..anaerobic.	7738
	rs11916439	7.87993e-06	3	116990217	T	C	0.30394	0.0790409	0.0176888	HEMESYN2.PWY..heme.biosynthesis.II..anaerobic.	7738
	rs1679174	9.82479e-06	3	138179843	C	T	0.802993	-0.0908743	0.0205552	HEMESYN2.PWY..heme.biosynthesis.II..anaerobic.	7738
	rs10520466	9.84786e-06	4	182072085	C	T	0.077256	0.135971	0.0307593	HEMESYN2.PWY..heme.biosynthesis.II..anaerobic.	7738
	rs169651	3.2905e-06	5	73405859	A	G	0.438577	-0.0767839	0.0165063	HEMESYN2.PWY..heme.biosynthesis.II..anaerobic.	7738
	rs211508	3.32437e-06	5	73687858	G	C	0.228632	-0.0911261	0.0195983	HEMESYN2.PWY..heme.biosynthesis.II..anaerobic.	7738
	rs1596848	1.88542e-06	11	25038279	A	G	0.455036	-0.0782205	0.0164145	HEMESYN2.PWY..heme.biosynthesis.II..anaerobic.	7738
	rs10765619	2.92589e-06	11	93382017	G	A	0.410443	0.0775765	0.0165905	HEMESYN2.PWY..heme.biosynthesis.II..anaerobic.	7738
	rs10423929	6.14337e-06	19	49336563	T	C	0.241406	-0.0942771	0.0208513	HEMESYN2.PWY..heme.biosynthesis.II..anaerobic.	7738
	rs4810354	3.91464e-06	20	40986511	A	G	0.727368	-0.08765	0.0189889	HEMESYN2.PWY..heme.biosynthesis.II..anaerobic.	7738
	rs2096694	3.1114e-06	21	35371782	T	C	0.297591	0.0831726	0.0178355	HEMESYN2.PWY..heme.biosynthesis.II..anaerobic.	7738
	rs713716	4.20595e-06	22	46871094	A	G	0.251488	-0.0864109	0.0187812	HEMESYN2.PWY..heme.biosynthesis.II..anaerobic.	7738
GCST90027480	rs55920379	2.33874e-06	1	182087085	G	A	0.0677707	-0.165347	0.0350184	HEXITOLDEGSUPER.PWY..superpathway.of.hexitol.degradation..bacteria.	7738
	rs4400672	4.99503e-06	1	202675394	C	T	0.321899	-0.0818249	0.0179244	HEXITOLDEGSUPER.PWY..superpathway.of.hexitol.degradation..bacteria.	7738
	rs76367474	6.30681e-06	3	5061871	A	T	0.0605027	0.172732	0.0382502	HEXITOLDEGSUPER.PWY..superpathway.of.hexitol.degradation..bacteria.	7738
	rs1479994	5.45814e-06	3	22121445	C	G	0.296866	0.0819165	0.018018	HEXITOLDEGSUPER.PWY..superpathway.of.hexitol.degradation..bacteria.	7738
	rs73099859	1.70325e-06	3	77476968	G	A	0.0727707	-0.158737	0.0331685	HEXITOLDEGSUPER.PWY..superpathway.of.hexitol.degradation..bacteria.	7738
	rs13129779	8.66435e-06	4	169726027	T	C	0.491405	0.0732744	0.0164733	HEXITOLDEGSUPER.PWY..superpathway.of.hexitol.degradation..bacteria.	7738
	rs79035992	4.22101e-06	13	76403224	A	G	0.0562931	0.162906	0.0354128	HEXITOLDEGSUPER.PWY..superpathway.of.hexitol.degradation..bacteria.	7738
	rs9516950	8.30195e-06	13	98149866	A	G	0.057972	-0.15886	0.0356407	HEXITOLDEGSUPER.PWY..superpathway.of.hexitol.degradation..bacteria.	7738
	rs2208125	4.16245e-06	20	14523969	G	A	0.375845	0.0774429	0.0168241	HEXITOLDEGSUPER.PWY..superpathway.of.hexitol.degradation..bacteria.	7738
GCST90027481	rs12137024	3.53134e-08	1	95409858	A	G	0.169299	0.118929	0.0215732	HISDEG.PWY..L.histidine.degradation.I	7738
	rs13010502	9.3711e-06	2	3524216	T	A	0.927338	-0.139759	0.0315398	HISDEG.PWY..L.histidine.degradation.I	7738
	rs6783574	2.74539e-06	3	30775466	G	T	0.389025	0.0782697	0.0166922	HISDEG.PWY..L.histidine.degradation.I	7738
	rs11948304	3.47585e-06	5	14111048	A	G	0.27158	0.0846347	0.0182383	HISDEG.PWY..L.histidine.degradation.I	7738
	rs76864278	6.19504e-06	8	14672692	G	T	0.271007	-0.0838791	0.0185589	HISDEG.PWY..L.histidine.degradation.I	7738
	rs2175835	4.33468e-06	8	29275779	C	T	0.0867975	-0.145776	0.0317273	HISDEG.PWY..L.histidine.degradation.I	7738
	rs77982223	5.86194e-06	9	133536170	G	C	0.105957	0.120951	0.0266922	HISDEG.PWY..L.histidine.degradation.I	7738
	rs11818856	1.01802e-06	10	14094653	C	G	0.549486	-0.0807259	0.0165147	HISDEG.PWY..L.histidine.degradation.I	7738
	rs144371117	9.58737e-06	14	80077900	A	G	0.0616052	-0.165831	0.0374651	HISDEG.PWY..L.histidine.degradation.I	7738
	rs3095927	8.77502e-07	19	6810484	C	G	0.105458	0.158716	0.032277	HISDEG.PWY..L.histidine.degradation.I	7738
GCST90027482	rs78778914	4.33878e-08	1	150449701	C	T	0.0527473	0.211625	0.0386425	HISTSYN.PWY..L.histidine.biosynthesis	7738
	rs10005886	4.49476e-06	4	155007625	G	T	0.0920829	0.13034	0.0284145	HISTSYN.PWY..L.histidine.biosynthesis	7738
	rs12153246	8.65542e-06	5	90421498	C	T	0.766015	0.0875854	0.0196896	HISTSYN.PWY..L.histidine.biosynthesis	7738
	rs6883971	5.7996e-06	5	171336723	A	G	0.500646	-0.0732918	0.0161665	HISTSYN.PWY..L.histidine.biosynthesis	7738
	rs12098656	2.135e-06	10	53364281	C	T	0.0596567	-0.170832	0.036039	HISTSYN.PWY..L.histidine.biosynthesis	7738
	rs10772275	3.1919e-06	12	10563592	C	T	0.454918	-0.0758565	0.016285	HISTSYN.PWY..L.histidine.biosynthesis	7738
	rs72690382	5.988e-06	14	24331342	G	T	0.11954	-0.11284	0.0249271	HISTSYN.PWY..L.histidine.biosynthesis	7738
	rs7145596	2.52198e-06	14	29213100	T	C	0.0823276	-0.138166	0.0293574	HISTSYN.PWY..L.histidine.biosynthesis	7738
	rs10143187	7.14857e-06	14	104781066	T	C	0.231992	0.0939712	0.0209327	HISTSYN.PWY..L.histidine.biosynthesis	7738
	rs11085939	5.27512e-06	19	15127442	T	C	0.316945	-0.0794314	0.0174439	HISTSYN.PWY..L.histidine.biosynthesis	7738
GCST90027483	rs17048278	3.19399e-06	1	218776958	G	A	0.34117	-0.0802747	0.017234	HOMOSER.METSYN.PWY..L.methionine.biosynthesis.I	7738
	rs12713418	9.68073e-06	2	60537127	C	G	0.576142	0.0736122	0.0166386	HOMOSER.METSYN.PWY..L.methionine.biosynthesis.I	7738
	rs1348931	9.92741e-06	3	63084630	T	G	0.368945	-0.0747997	0.0169278	HOMOSER.METSYN.PWY..L.methionine.biosynthesis.I	7738
	rs4959131	9.75387e-06	6	1409959	T	C	0.144531	0.113823	0.0257369	HOMOSER.METSYN.PWY..L.methionine.biosynthesis.I	7738
	rs6913228	5.25007e-06	6	135504050	C	A	0.321372	0.0811434	0.0178159	HOMOSER.METSYN.PWY..L.methionine.biosynthesis.I	7738
	rs112102053	6.45989e-06	9	115974721	A	G	0.131702	0.110645	0.0245293	HOMOSER.METSYN.PWY..L.methionine.biosynthesis.I	7738
	rs10840754	5.2918e-06	12	17724075	A	T	0.080491	0.139919	0.0307321	HOMOSER.METSYN.PWY..L.methionine.biosynthesis.I	7738
	rs61945524	1.19091e-06	13	34300469	T	C	0.299793	-0.0888739	0.0182976	HOMOSER.METSYN.PWY..L.methionine.biosynthesis.I	7738
	rs61994705	4.50924e-07	15	25080892	G	C	0.39267	-0.0848608	0.0168171	HOMOSER.METSYN.PWY..L.methionine.biosynthesis.I	7738
	rs4802635	8.14852e-06	19	50401320	G	A	0.5517	0.0729186	0.0163449	HOMOSER.METSYN.PWY..L.methionine.biosynthesis.I	7738
GCST90027484	rs157871	7.04097e-06	1	165391382	G	A	0.113871	-0.112897	0.0251304	HSERMETANA.PWY..L.methionine.biosynthesis.III	7738
	rs1073201	4.55845e-06	2	11223628	G	A	0.485935	-0.0756412	0.0165006	HSERMETANA.PWY..L.methionine.biosynthesis.III	7738
	rs36107535	6.02858e-07	3	143845688	T	C	0.244568	-0.0933045	0.0186972	HSERMETANA.PWY..L.methionine.biosynthesis.III	7738
	rs10447306	8.91922e-06	5	177738165	G	C	0.0731812	0.13798	0.0310637	HSERMETANA.PWY..L.methionine.biosynthesis.III	7738
	rs2007950	7.87318e-06	6	43049461	G	A	0.622835	0.0741464	0.0165927	HSERMETANA.PWY..L.methionine.biosynthesis.III	7738
	rs113884393	2.31114e-06	7	155082494	G	C	0.0567687	0.168368	0.03564	HSERMETANA.PWY..L.methionine.biosynthesis.III	7738
	rs117005086	9.34417e-07	9	7870283	G	C	0.0714832	-0.175176	0.0357139	HSERMETANA.PWY..L.methionine.biosynthesis.III	7738
	rs10882802	3.74891e-06	10	98251214	G	A	0.885574	0.116194	0.025124	HSERMETANA.PWY..L.methionine.biosynthesis.III	7738
	rs112704675	2.78748e-06	12	21498926	T	C	0.0839629	0.137352	0.0293118	HSERMETANA.PWY..L.methionine.biosynthesis.III	7738
	rs537576	9.84004e-06	16	5461604	T	C	0.228849	-0.0870158	0.0196839	HSERMETANA.PWY..L.methionine.biosynthesis.III	7738
	rs2304958	2.88387e-06	17	959515	G	A	0.665235	-0.0800054	0.0170991	HSERMETANA.PWY..L.methionine.biosynthesis.III	7738
	rs735254	2.24509e-06	18	13377128	G	A	0.679164	-0.0841755	0.0177961	HSERMETANA.PWY..L.methionine.biosynthesis.III	7738
	rs12455185	3.94241e-06	18	61019692	T	C	0.694565	0.0810826	0.0175717	HSERMETANA.PWY..L.methionine.biosynthesis.III	7738
	rs10402683	5.51458e-06	19	49437365	C	G	0.142733	0.119826	0.0263689	HSERMETANA.PWY..L.methionine.biosynthesis.III	7738
	rs76383640	1.71281e-07	19	50696248	A	G	0.0801085	0.159693	0.0305452	HSERMETANA.PWY..L.methionine.biosynthesis.III	7738
	rs2869014	4.59115e-06	20	38118302	A	G	0.103713	-0.120324	0.0262563	HSERMETANA.PWY..L.methionine.biosynthesis.III	7738
	rs409480	7.14091e-06	21	37159147	G	C	0.715188	-0.0795352	0.017716	HSERMETANA.PWY..L.methionine.biosynthesis.III	7738
GCST90027485	rs622016	8.38316e-06	3	174407497	C	G	0.479785	0.0733249	0.0164584	ILEUSYN.PWY..L.isoleucine.biosynthesis.I..from.threonine.	7738
	rs28542462	5.31539e-06	4	3885218	C	T	0.301778	0.0982763	0.02159	ILEUSYN.PWY..L.isoleucine.biosynthesis.I..from.threonine.	7738
	rs330943	8.7666e-07	8	9021026	A	G	0.313932	0.0857583	0.0174395	ILEUSYN.PWY..L.isoleucine.biosynthesis.I..from.threonine.	7738
	rs2704240	6.65752e-06	8	97618681	G	T	0.503827	-0.0726385	0.0161263	ILEUSYN.PWY..L.isoleucine.biosynthesis.I..from.threonine.	7738
	rs681822	1.91195e-06	11	79622779	T	A	0.408038	0.0782854	0.0164378	ILEUSYN.PWY..L.isoleucine.biosynthesis.I..from.threonine.	7738
	rs9324123	6.45806e-06	15	25061795	G	A	0.74863	0.083808	0.0185794	ILEUSYN.PWY..L.isoleucine.biosynthesis.I..from.threonine.	7738
	rs163056	7.37666e-06	18	24514714	C	T	0.518416	0.0715464	0.0159612	ILEUSYN.PWY..L.isoleucine.biosynthesis.I..from.threonine.	7738
	rs5752622	6.87687e-06	22	28113103	G	A	0.798232	-0.0906364	0.0201528	ILEUSYN.PWY..L.isoleucine.biosynthesis.I..from.threonine.	7738
GCST90027486	rs736348	5.24174e-06	6	36751245	A	G	0.187631	-0.186202	0.0408798	KDO.NAGLIPASYN.PWY..superpathway.of..Kdo.2.lipid.A.biosynthesis	7738
	rs12056629	4.51311e-07	8	17860863	C	T	0.162447	0.220994	0.0437964	KDO.NAGLIPASYN.PWY..superpathway.of..Kdo.2.lipid.A.biosynthesis	7738
	rs17153829	3.09194e-06	10	13780553	T	C	0.0718029	0.289462	0.0620549	KDO.NAGLIPASYN.PWY..superpathway.of..Kdo.2.lipid.A.biosynthesis	7738
	rs4924305	8.89255e-06	15	39159349	A	G	0.596831	0.194748	0.0438377	KDO.NAGLIPASYN.PWY..superpathway.of..Kdo.2.lipid.A.biosynthesis	7738
	rs11652627	6.02452e-06	17	1119970	C	G	0.532292	-0.146833	0.0324454	KDO.NAGLIPASYN.PWY..superpathway.of..Kdo.2.lipid.A.biosynthesis	7738
	rs68108910	3.05468e-06	18	3057753	C	T	0.0856918	-0.265311	0.056847	KDO.NAGLIPASYN.PWY..superpathway.of..Kdo.2.lipid.A.biosynthesis	7738
	rs2206783	1.40605e-06	20	37200322	G	A	0.80203	0.197497	0.0409392	KDO.NAGLIPASYN.PWY..superpathway.of..Kdo.2.lipid.A.biosynthesis	7738
	rs737805	2.52942e-06	22	30691307	A	G	0.415438	0.157928	0.0335607	KDO.NAGLIPASYN.PWY..superpathway.of..Kdo.2.lipid.A.biosynthesis	7738
GCST90027487	rs7552841	2.56647e-06	1	55518752	T	C	0.36844	-0.130382	0.0277244	KETOGLUCONMET.PWY..ketogluconate.metabolism	7738
	rs145696452	5.74119e-06	3	100786460	C	T	0.172966	0.164815	0.0363372	KETOGLUCONMET.PWY..ketogluconate.metabolism	7738
	rs28620806	6.42333e-06	4	9753418	C	T	0.653466	0.146268	0.0324179	KETOGLUCONMET.PWY..ketogluconate.metabolism	7738
	rs2895499	3.7479e-06	5	4540543	A	G	0.0744206	-0.266455	0.0576131	KETOGLUCONMET.PWY..ketogluconate.metabolism	7738
	rs2624489	2.97984e-06	5	116730016	G	A	0.0771916	-0.240451	0.0514641	KETOGLUCONMET.PWY..ketogluconate.metabolism	7738
	rs2913384	5.90871e-06	5	158070705	A	G	0.922568	-0.23026	0.0508342	KETOGLUCONMET.PWY..ketogluconate.metabolism	7738
	rs3923652	2.28667e-06	7	155148917	C	A	0.101974	-0.209856	0.0444018	KETOGLUCONMET.PWY..ketogluconate.metabolism	7738
	rs557948	1.74433e-07	9	33230471	T	C	0.117478	0.228551	0.0437442	KETOGLUCONMET.PWY..ketogluconate.metabolism	7738
	rs4842206	4.75268e-06	9	137907690	G	A	0.17556	0.165422	0.0361546	KETOGLUCONMET.PWY..ketogluconate.metabolism	7738
	rs17814434	5.94226e-06	12	71083507	T	C	0.0561389	-0.287963	0.06359	KETOGLUCONMET.PWY..ketogluconate.metabolism	7738
	rs4482264	8.58365e-06	15	100697968	C	T	0.354681	0.127232	0.028591	KETOGLUCONMET.PWY..ketogluconate.metabolism	7738
GCST90027488	rs17034687	3.21872e-07	3	3679852	G	C	0.095861	0.142865	0.0279571	LACTOSECAT.PWY..lactose.and.galactose.degradation.I	7738
	rs1833677	4.22767e-06	4	181589651	A	T	0.56405	0.0782579	0.0170131	LACTOSECAT.PWY..lactose.and.galactose.degradation.I	7738
	rs55919213	8.01824e-06	6	1410267	T	C	0.151809	0.113638	0.0254525	LACTOSECAT.PWY..lactose.and.galactose.degradation.I	7738
	rs4960590	1.60457e-06	7	155049928	G	A	0.0570902	0.17205	0.0358606	LACTOSECAT.PWY..lactose.and.galactose.degradation.I	7738
	rs191667368	2.34924e-06	8	25073445	C	A	0.0547168	-0.196501	0.0416246	LACTOSECAT.PWY..lactose.and.galactose.degradation.I	7738
	rs76039193	8.49141e-06	8	74611453	G	A	0.205257	0.0943389	0.0211883	LACTOSECAT.PWY..lactose.and.galactose.degradation.I	7738
	rs118184992	9.36728e-07	13	114968298	T	C	0.0658176	-0.164898	0.0336218	LACTOSECAT.PWY..lactose.and.galactose.degradation.I	7738
	rs7147611	3.91933e-06	14	95024931	A	G	0.656995	-0.0814631	0.0176494	LACTOSECAT.PWY..lactose.and.galactose.degradation.I	7738
	rs80205307	3.65304e-06	19	50782169	T	C	0.0984987	0.136232	0.0294225	LACTOSECAT.PWY..lactose.and.galactose.degradation.I	7738
	rs6056182	9.21068e-06	20	934617	T	C	0.310478	-0.0833209	0.0187875	LACTOSECAT.PWY..lactose.and.galactose.degradation.I	7738
	rs9982657	8.18113e-07	21	26572440	A	G	0.051495	-0.185895	0.0376992	LACTOSECAT.PWY..lactose.and.galactose.degradation.I	7738
GCST90027489	rs56061025	8.75667e-06	1	240165382	G	A	0.171142	0.202777	0.0456109	METHGLYUT.PWY..superpathway.of.methylglyoxal.degradation	7738
	rs78219112	5.82688e-06	4	136984840	C	A	0.140307	-0.236375	0.0521504	METHGLYUT.PWY..superpathway.of.methylglyoxal.degradation	7738
	rs72727948	3.2722e-06	8	134963609	A	C	0.0622588	-0.340848	0.0732542	METHGLYUT.PWY..superpathway.of.methylglyoxal.degradation	7738
	rs75084758	8.52145e-06	10	107987090	T	C	0.0810094	-0.31214	0.0701178	METHGLYUT.PWY..superpathway.of.methylglyoxal.degradation	7738
	rs902061	8.78036e-06	12	129189556	C	T	0.522882	0.147904	0.0332725	METHGLYUT.PWY..superpathway.of.methylglyoxal.degradation	7738
	rs7193741	8.09766e-06	16	12851942	G	T	0.575354	0.167159	0.0374578	METHGLYUT.PWY..superpathway.of.methylglyoxal.degradation	7738
GCST90027490	rs10918287	7.02023e-06	1	165784152	A	G	0.633281	-0.0781066	0.0173838	NAGLIPASYN.PWY..lipid.IVA.biosynthesis	7738
	rs62104460	7.8921e-06	2	2881088	T	C	0.101043	0.126388	0.0282868	NAGLIPASYN.PWY..lipid.IVA.biosynthesis	7738
	rs1321819	3.6336e-06	6	24403039	A	G	0.282419	-0.0837878	0.0180916	NAGLIPASYN.PWY..lipid.IVA.biosynthesis	7738
	rs12677665	3.87287e-06	8	29233822	G	A	0.688302	0.0820111	0.0177587	NAGLIPASYN.PWY..lipid.IVA.biosynthesis	7738
	rs11790347	5.23033e-06	9	14449077	G	C	0.0511725	0.172086	0.0377768	NAGLIPASYN.PWY..lipid.IVA.biosynthesis	7738
	rs657516	7.61532e-06	11	100922112	G	A	0.06019	-0.156583	0.034985	NAGLIPASYN.PWY..lipid.IVA.biosynthesis	7738
	rs17118750	7.89571e-06	11	115619704	C	T	0.0945335	0.126177	0.0282402	NAGLIPASYN.PWY..lipid.IVA.biosynthesis	7738
	rs67156511	8.45927e-06	18	5305702	G	T	0.12085	-0.117423	0.0263682	NAGLIPASYN.PWY..lipid.IVA.biosynthesis	7738
GCST90027491	rs1428949	6.80956e-06	5	9947612	T	C	0.433176	-0.0743313	0.0165197	NONMEVIPP.PWY..methylerythritol.phosphate.pathway.I	7738
	rs10213988	8.78431e-06	5	71380793	C	T	0.23195	0.0857065	0.019281	NONMEVIPP.PWY..methylerythritol.phosphate.pathway.I	7738
	rs741054	3.64763e-06	7	31081980	A	T	0.243661	0.0874913	0.0188945	NONMEVIPP.PWY..methylerythritol.phosphate.pathway.I	7738
	rs10756052	3.0703e-06	9	10515836	C	G	0.240585	0.089341	0.019147	NONMEVIPP.PWY..methylerythritol.phosphate.pathway.I	7738
	rs11139000	6.13464e-06	9	83676352	C	T	0.282074	-0.0818744	0.018107	NONMEVIPP.PWY..methylerythritol.phosphate.pathway.I	7738
	rs7108080	1.0258e-07	11	59726765	A	G	0.508635	-0.0891578	0.0167524	NONMEVIPP.PWY..methylerythritol.phosphate.pathway.I	7738
	rs76346802	4.81074e-06	11	90723689	G	A	0.0931431	-0.127657	0.0279162	NONMEVIPP.PWY..methylerythritol.phosphate.pathway.I	7738
	rs11058744	1.04413e-06	12	127091880	T	G	0.0707436	-0.155967	0.0319398	NONMEVIPP.PWY..methylerythritol.phosphate.pathway.I	7738
	rs79747739	1.33314e-07	14	29433065	C	A	0.0806663	0.162288	0.03077	NONMEVIPP.PWY..methylerythritol.phosphate.pathway.I	7738
	rs11070764	2.23814e-06	15	31340812	C	T	0.553392	-0.077654	0.0164151	NONMEVIPP.PWY..methylerythritol.phosphate.pathway.I	7738
	rs7221118	2.53555e-06	17	47907641	C	T	0.229708	-0.0899681	0.0191208	NONMEVIPP.PWY..methylerythritol.phosphate.pathway.I	7738
GCST90027492	rs12735521	6.08493e-06	1	18450321	T	C	0.32237	0.0769256	0.0170061	NONOXIPENT.PWY..pentose.phosphate.pathway..non.oxidative.branch.	7738
	rs2306372	2.14863e-06	3	149696358	G	A	0.186595	0.111617	0.0235532	NONOXIPENT.PWY..pentose.phosphate.pathway..non.oxidative.branch.	7738
	rs55804433	4.44371e-06	3	174766172	T	C	0.277617	-0.0850326	0.0185278	NONOXIPENT.PWY..pentose.phosphate.pathway..non.oxidative.branch.	7738
	rs9461124	4.36168e-06	6	25235303	T	C	0.17584	-0.0970976	0.0211387	NONOXIPENT.PWY..pentose.phosphate.pathway..non.oxidative.branch.	7738
	rs10817945	1.82785e-06	9	119627620	G	C	0.312346	-0.0831557	0.0174273	NONOXIPENT.PWY..pentose.phosphate.pathway..non.oxidative.branch.	7738
	rs11107787	1.13167e-06	12	95311669	T	C	0.148261	0.110006	0.0226014	NONOXIPENT.PWY..pentose.phosphate.pathway..non.oxidative.branch.	7738
	rs4786434	6.1778e-06	16	3755986	G	T	0.0547628	0.167808	0.0371239	NONOXIPENT.PWY..pentose.phosphate.pathway..non.oxidative.branch.	7738
GCST90027493	rs12041866	3.08524e-06	1	60484531	T	C	0.0747288	-0.376771	0.0807643	ORNDEG.PWY..superpathway.of.ornithine.degradation	7738
	rs2010151	7.80538e-06	5	31806434	C	A	0.418744	-0.197206	0.0441133	ORNDEG.PWY..superpathway.of.ornithine.degradation	7738
	rs6868622	1.61703e-06	5	94469728	T	C	0.28369	-0.237472	0.0495125	ORNDEG.PWY..superpathway.of.ornithine.degradation	7738
	rs111457769	2.96564e-06	7	74482794	C	T	0.112527	0.337718	0.0722672	ORNDEG.PWY..superpathway.of.ornithine.degradation	7738
	rs6124449	1.12496e-06	20	40998244	C	A	0.092716	-0.379049	0.0778587	ORNDEG.PWY..superpathway.of.ornithine.degradation	7738
GCST90027494	rs857120	5.46849e-06	1	57211399	C	T	0.0883455	0.208416	0.0458464	P105.PWY..TCA.cycle.IV..2.oxoglutarate.decarboxylase.	7738
	rs11582075	5.99151e-06	1	83675735	T	C	0.219197	-0.137144	0.0302967	P105.PWY..TCA.cycle.IV..2.oxoglutarate.decarboxylase.	7738
	rs12034038	9.30693e-06	1	84041610	C	G	0.174619	0.145688	0.0328667	P105.PWY..TCA.cycle.IV..2.oxoglutarate.decarboxylase.	7738
	rs27099	9.72763e-06	5	14463639	T	A	0.208739	-0.137509	0.0310886	P105.PWY..TCA.cycle.IV..2.oxoglutarate.decarboxylase.	7738
	rs10223540	9.36078e-06	6	21206319	T	C	0.1009	-0.185493	0.0418583	P105.PWY..TCA.cycle.IV..2.oxoglutarate.decarboxylase.	7738
	rs36182340	2.00197e-08	7	155118470	T	G	0.903211	0.235877	0.0420321	P105.PWY..TCA.cycle.IV..2.oxoglutarate.decarboxylase.	7738
	rs72814612	3.03555e-06	10	95941459	C	A	0.107888	0.200658	0.0429821	P105.PWY..TCA.cycle.IV..2.oxoglutarate.decarboxylase.	7738
	rs6562993	6.41592e-06	13	77914588	G	A	0.236848	-0.133596	0.0296076	P105.PWY..TCA.cycle.IV..2.oxoglutarate.decarboxylase.	7738
	rs2518968	5.54231e-07	15	91307410	G	C	0.539119	0.134971	0.026959	P105.PWY..TCA.cycle.IV..2.oxoglutarate.decarboxylase.	7738
GCST90027495	rs6672992	3.0134e-06	1	65848034	C	A	0.189469	-0.104073	0.0222859	P108.PWY..pyruvate.fermentation.to.propanoate.I	7738
	rs10490196	6.47883e-06	2	67070333	A	G	0.197408	0.0988657	0.0219208	P108.PWY..pyruvate.fermentation.to.propanoate.I	7738
	rs74768264	8.05188e-07	3	69136061	G	A	0.13271	0.128453	0.0260338	P108.PWY..pyruvate.fermentation.to.propanoate.I	7738
	rs7690663	8.46944e-06	4	22014333	C	G	0.200105	0.0977238	0.0219458	P108.PWY..pyruvate.fermentation.to.propanoate.I	7738
	rs2645383	3.54031e-06	4	101893381	C	T	0.334436	0.0871736	0.0188008	P108.PWY..pyruvate.fermentation.to.propanoate.I	7738
	rs12514068	9.37489e-06	5	8264063	T	C	0.389548	-0.07789	0.017578	P108.PWY..pyruvate.fermentation.to.propanoate.I	7738
	rs953621	8.63703e-07	5	58085595	A	C	0.198582	0.106359	0.021616	P108.PWY..pyruvate.fermentation.to.propanoate.I	7738
	rs62381166	3.79117e-06	5	156490831	C	T	0.0770703	-0.151374	0.0327471	P108.PWY..pyruvate.fermentation.to.propanoate.I	7738
	rs200243	6.93881e-06	6	50434789	A	G	0.0873623	0.142409	0.0316777	P108.PWY..pyruvate.fermentation.to.propanoate.I	7738
	rs3799603	1.73213e-07	6	167001286	C	T	0.360162	-0.0952307	0.0182225	P108.PWY..pyruvate.fermentation.to.propanoate.I	7738
	rs11647368	5.44598e-06	16	8513688	C	A	0.0557287	0.179956	0.0395784	P108.PWY..pyruvate.fermentation.to.propanoate.I	7738
	rs66470361	3.63804e-06	16	50332152	T	C	0.402943	0.0825122	0.0178171	P108.PWY..pyruvate.fermentation.to.propanoate.I	7738
	rs2586438	8.41458e-06	17	48445699	T	C	0.57861	-0.0826985	0.0185658	P108.PWY..pyruvate.fermentation.to.propanoate.I	7738
GCST90027496	rs113865897	6.0551e-06	4	39547170	A	G	0.0616905	0.292743	0.0647025	P122.PWY..heterolactic.fermentation	7738
	rs10478090	5.47725e-06	5	111841899	A	G	0.916364	0.241206	0.0530633	P122.PWY..heterolactic.fermentation	7738
	rs798301	2.32143e-06	7	77954163	A	T	0.494294	-0.144703	0.0306366	P122.PWY..heterolactic.fermentation	7738
	rs72956918	6.37945e-07	11	87633738	A	G	0.0703907	0.325538	0.0653775	P122.PWY..heterolactic.fermentation	7738
	rs36039198	1.97741e-07	17	11989561	A	G	0.0993116	-0.28699	0.0551751	P122.PWY..heterolactic.fermentation	7738
	rs1963381	9.85807e-07	18	36125986	A	G	0.761012	0.167074	0.0341354	P122.PWY..heterolactic.fermentation	7738
GCST90027497	rs10917476	2.08878e-06	1	19860840	G	C	0.313636	0.0828812	0.0174684	P161.PWY..acetylene.degradation	7738
	rs17639960	3.05622e-06	2	193447212	C	T	0.156574	-0.107741	0.0230856	P161.PWY..acetylene.degradation	7738
	rs12700304	6.52885e-06	7	21840496	T	G	0.249884	0.0843908	0.0187182	P161.PWY..acetylene.degradation	7738
	rs7096251	2.17453e-06	10	124321890	T	C	0.60112	-0.0846704	0.0178762	P161.PWY..acetylene.degradation	7738
	rs181541	5.07198e-06	17	8819289	G	A	0.620551	0.0785302	0.0172148	P161.PWY..acetylene.degradation	7738
GCST90027498	rs7043302	8.84875e-06	9	9139951	T	G	0.0507327	0.174085	0.0391769	P162.PWY..L.glutamate.degradation.V..via.hydroxyglutarate.	7738
	rs4451355	9.58203e-06	9	9471965	T	A	0.637633	0.0754375	0.0170426	P162.PWY..L.glutamate.degradation.V..via.hydroxyglutarate.	7738
	rs3908395	3.22359e-06	11	33383339	G	A	0.674308	0.0841692	0.0180774	P162.PWY..L.glutamate.degradation.V..via.hydroxyglutarate.	7738
	rs9570722	4.16818e-06	13	63330978	G	A	0.393238	-0.078216	0.0169931	P162.PWY..L.glutamate.degradation.V..via.hydroxyglutarate.	7738
	rs79195604	6.132e-06	15	33082731	A	G	0.0663535	0.151377	0.0334773	P162.PWY..L.glutamate.degradation.V..via.hydroxyglutarate.	7738
	rs1690328	6.85417e-06	15	57884181	C	T	0.733708	-0.0832316	0.0185034	P162.PWY..L.glutamate.degradation.V..via.hydroxyglutarate.	7738
	rs288633	1.81762e-06	16	62689342	A	G	0.863791	0.114452	0.0239805	P162.PWY..L.glutamate.degradation.V..via.hydroxyglutarate.	7738
	rs77890687	1.66091e-06	16	78349809	G	A	0.131645	0.116686	0.0243562	P162.PWY..L.glutamate.degradation.V..via.hydroxyglutarate.	7738
	rs6072106	8.0908e-06	20	39325800	C	T	0.12294	0.11865	0.0265865	P162.PWY..L.glutamate.degradation.V..via.hydroxyglutarate.	7738
GCST90027499	rs9790814	5.74788e-06	4	132701261	A	T	0.591811	0.109994	0.0242521	P164.PWY..purine.nucleobases.degradation.I..anaerobic.	7738
	rs72748182	1.86899e-06	5	44001128	T	G	0.122365	-0.181529	0.0380795	P164.PWY..purine.nucleobases.degradation.I..anaerobic.	7738
	rs245920	9.97095e-06	7	29228140	C	T	0.608287	-0.108162	0.0244832	P164.PWY..purine.nucleobases.degradation.I..anaerobic.	7738
	rs188448548	6.89517e-06	11	59840510	T	C	0.086182	0.195637	0.0435048	P164.PWY..purine.nucleobases.degradation.I..anaerobic.	7738
	rs9736306	4.68971e-06	11	69574606	G	A	0.916673	-0.199598	0.0435973	P164.PWY..purine.nucleobases.degradation.I..anaerobic.	7738
	rs640081	8.95322e-06	12	50290554	A	G	0.708977	-0.129658	0.0291956	P164.PWY..purine.nucleobases.degradation.I..anaerobic.	7738
	rs72830334	2.95661e-06	17	6448929	A	G	0.0941639	0.193721	0.0414481	P164.PWY..purine.nucleobases.degradation.I..anaerobic.	7738
	rs73967534	2.13033e-06	18	66155414	C	A	0.137219	-0.163089	0.0344023	P164.PWY..purine.nucleobases.degradation.I..anaerobic.	7738
	rs12983272	7.62522e-06	19	7076905	T	C	0.334327	-0.116097	0.025941	P164.PWY..purine.nucleobases.degradation.I..anaerobic.	7738
	rs117143105	8.49152e-06	19	19134542	C	A	0.158405	0.161561	0.0362862	P164.PWY..purine.nucleobases.degradation.I..anaerobic.	7738
	rs11703988	4.73067e-06	22	33849125	A	G	0.0615119	-0.232078	0.0507121	P164.PWY..purine.nucleobases.degradation.I..anaerobic.	7738
GCST90027500	rs34718894	3.30379e-06	2	40549327	A	G	0.156658	0.22699	0.0488048	P23.PWY..reductive.TCA.cycle.I	7738
	rs57006859	1.91487e-06	2	115219076	T	C	0.15939	0.236063	0.0495701	P23.PWY..reductive.TCA.cycle.I	7738
	rs1153514	9.4244e-06	3	2286060	A	G	0.0742352	0.296834	0.0670059	P23.PWY..reductive.TCA.cycle.I	7738
	rs9382699	1.68432e-06	6	57169715	C	T	0.257064	0.192184	0.0401386	P23.PWY..reductive.TCA.cycle.I	7738
	rs3858055	5.88041e-06	9	8261021	A	C	0.48166	0.182849	0.0403583	P23.PWY..reductive.TCA.cycle.I	7738
	rs34942635	9.91352e-06	10	28697166	C	T	0.117045	0.244274	0.0552774	P23.PWY..reductive.TCA.cycle.I	7738
	rs10894665	6.38769e-06	11	100124811	T	C	0.196907	-0.202854	0.0449476	P23.PWY..reductive.TCA.cycle.I	7738
	rs74338794	1.04872e-06	21	43555442	T	C	0.190267	0.231905	0.0474995	P23.PWY..reductive.TCA.cycle.I	7738
	rs9613514	8.06604e-06	22	28093392	T	G	0.375811	0.163306	0.0365877	P23.PWY..reductive.TCA.cycle.I	7738
GCST90027501	rs116605191	7.83737e-06	2	233196154	A	G	0.0661051	0.146581	0.0327952	P42.PWY..incomplete.reductive.TCA.cycle	7738
	rs664864	1.88432e-06	3	74305127	T	C	0.63338	-0.0806164	0.0169168	P42.PWY..incomplete.reductive.TCA.cycle	7738
	rs7622789	6.1059e-06	3	127709069	T	C	0.194319	-0.0914599	0.0202225	P42.PWY..incomplete.reductive.TCA.cycle	7738
	rs73216471	5.46064e-07	4	8062226	C	G	0.168911	-0.10774	0.0215077	P42.PWY..incomplete.reductive.TCA.cycle	7738
	rs12652368	3.22438e-06	5	143158984	C	T	0.435051	-0.0765527	0.0164418	P42.PWY..incomplete.reductive.TCA.cycle	7738
	rs66662729	4.74131e-06	7	70142791	T	C	0.148528	0.107394	0.0234694	P42.PWY..incomplete.reductive.TCA.cycle	7738
	rs1364745	5.91045e-06	7	136279993	T	C	0.160109	0.100517	0.0221912	P42.PWY..incomplete.reductive.TCA.cycle	7738
	rs111926862	5.8219e-06	8	51206090	G	C	0.0636667	0.152922	0.0337372	P42.PWY..incomplete.reductive.TCA.cycle	7738
	rs1371744	7.09147e-06	8	62326859	A	G	0.248703	-0.0858229	0.0191103	P42.PWY..incomplete.reductive.TCA.cycle	7738
	rs10810562	6.57275e-06	9	16397155	C	T	0.857281	-0.103458	0.0229546	P42.PWY..incomplete.reductive.TCA.cycle	7738
	rs11148356	2.07651e-06	13	56438349	T	C	0.0777056	-0.14327	0.0301886	P42.PWY..incomplete.reductive.TCA.cycle	7738
	rs7160842	2.78117e-06	14	68955701	G	A	0.490014	0.0752614	0.0160597	P42.PWY..incomplete.reductive.TCA.cycle	7738
GCST90027502	rs11208476	7.83788e-06	1	65061247	G	A	0.0811191	-0.137228	0.0307027	P441.PWY..superpathway.of.N.acetylneuraminate.degradation	7738
	rs9368736	1.79628e-06	6	11484475	C	T	0.0542344	-0.182013	0.0381171	P441.PWY..superpathway.of.N.acetylneuraminate.degradation	7738
	rs6930880	6.23619e-07	6	162746359	T	C	0.648879	0.0843052	0.016916	P441.PWY..superpathway.of.N.acetylneuraminate.degradation	7738
	rs28712495	8.04802e-06	7	77195455	A	G	0.144073	0.104282	0.0233612	P441.PWY..superpathway.of.N.acetylneuraminate.degradation	7738
	rs73217710	1.95173e-06	8	26198233	A	G	0.0762051	0.146879	0.0308675	P441.PWY..superpathway.of.N.acetylneuraminate.degradation	7738
	rs10962279	2.29123e-06	9	16103030	C	T	0.210045	-0.0966023	0.0204411	P441.PWY..superpathway.of.N.acetylneuraminate.degradation	7738
	rs9416289	6.27989e-06	10	55398076	T	C	0.618193	0.0760858	0.0168453	P441.PWY..superpathway.of.N.acetylneuraminate.degradation	7738
	rs17075041	6.1277e-07	13	51551823	T	A	0.0542748	0.192704	0.0386401	P441.PWY..superpathway.of.N.acetylneuraminate.degradation	7738
	rs10520129	2.4129e-06	15	39641885	G	A	0.420966	-0.0785513	0.0166586	P441.PWY..superpathway.of.N.acetylneuraminate.degradation	7738
	rs11661548	5.18918e-06	18	2831413	G	A	0.0686943	-0.147553	0.0323794	P441.PWY..superpathway.of.N.acetylneuraminate.degradation	7738
	rs78776904	1.60424e-06	20	49610929	A	T	0.0585796	0.215774	0.0449735	P441.PWY..superpathway.of.N.acetylneuraminate.degradation	7738
GCST90027503	rs7529292	9.259e-06	1	60876146	C	T	0.176161	0.0942086	0.0212479	P461.PWY..hexitol.fermentation.to.lactate..formate..ethanol.and.acetate	7738
	rs2727894	7.53021e-06	2	52653904	G	A	0.141778	-0.105745	0.0236136	P461.PWY..hexitol.fermentation.to.lactate..formate..ethanol.and.acetate	7738
	rs4517983	1.46803e-06	2	84608858	A	G	0.909549	0.139412	0.0289505	P461.PWY..hexitol.fermentation.to.lactate..formate..ethanol.and.acetate	7738
	rs76349941	9.51787e-06	4	21016367	T	C	0.0663034	0.148266	0.0334848	P461.PWY..hexitol.fermentation.to.lactate..formate..ethanol.and.acetate	7738
	rs4867910	9.10702e-06	5	169441160	C	T	0.360749	0.0778703	0.0175488	P461.PWY..hexitol.fermentation.to.lactate..formate..ethanol.and.acetate	7738
	rs9368736	1.36e-06	6	11484475	C	T	0.0543789	-0.184482	0.0381888	P461.PWY..hexitol.fermentation.to.lactate..formate..ethanol.and.acetate	7738
	rs58118877	5.94723e-06	7	3719699	T	C	0.451627	-0.0757944	0.0167381	P461.PWY..hexitol.fermentation.to.lactate..formate..ethanol.and.acetate	7738
	rs2146481	8.99731e-06	10	11200873	A	T	0.0897767	-0.128056	0.0288416	P461.PWY..hexitol.fermentation.to.lactate..formate..ethanol.and.acetate	7738
	rs4936953	5.837e-06	11	124658708	C	T	0.228271	-0.0888945	0.0196139	P461.PWY..hexitol.fermentation.to.lactate..formate..ethanol.and.acetate	7738
	rs2035940	2.88872e-06	11	130406041	C	T	0.483609	-0.0785142	0.0167816	P461.PWY..hexitol.fermentation.to.lactate..formate..ethanol.and.acetate	7738
	rs2398413	4.4439e-06	12	128921679	C	T	0.82363	-0.0996063	0.0217033	P461.PWY..hexitol.fermentation.to.lactate..formate..ethanol.and.acetate	7738
	rs36017242	5.06582e-06	13	76031902	A	G	0.0622116	0.162656	0.0356543	P461.PWY..hexitol.fermentation.to.lactate..formate..ethanol.and.acetate	7738
	rs4903555	2.03528e-06	14	77651989	G	A	0.291881	-0.0846625	0.0178241	P461.PWY..hexitol.fermentation.to.lactate..formate..ethanol.and.acetate	7738
	rs11630596	5.56913e-06	15	29043486	T	C	0.488776	-0.115151	0.0253519	P461.PWY..hexitol.fermentation.to.lactate..formate..ethanol.and.acetate	7738
	rs72774370	5.56969e-06	16	23374396	A	G	0.0715113	0.15156	0.0333678	P461.PWY..hexitol.fermentation.to.lactate..formate..ethanol.and.acetate	7738
	rs9964901	5.7988e-06	18	3436582	C	T	0.83041	-0.105052	0.0231719	P461.PWY..hexitol.fermentation.to.lactate..formate..ethanol.and.acetate	7738
GCST90027504	rs1023692	9.73e-07	2	67868756	C	T	0.771282	-0.097125	0.0198337	PANTO.PWY..phosphopantothenate.biosynthesis.I	7738
	rs76292876	4.53e-06	2	155357272	G	C	0.0704357	-0.148378	0.0323585	PANTO.PWY..phosphopantothenate.biosynthesis.I	7738
	rs2367796	6.93e-06	2	180308028	T	C	0.144477	-0.106754	0.0237448	PANTO.PWY..phosphopantothenate.biosynthesis.I	7738
	rs11762494	5.9e-08	7	3969303	G	A	0.0770818	-0.174502	0.0321844	PANTO.PWY..phosphopantothenate.biosynthesis.I	7738
	rs2627353	7.96e-06	8	3744363	G	A	0.923649	0.13917	0.0311609	PANTO.PWY..phosphopantothenate.biosynthesis.I	7738
	rs74949229	5.57e-06	10	9526946	A	G	0.0938701	0.128746	0.0283454	PANTO.PWY..phosphopantothenate.biosynthesis.I	7738
	rs56107021	3.96e-07	10	83395423	T	C	0.190545	-0.105362	0.0207774	PANTO.PWY..phosphopantothenate.biosynthesis.I	7738
	rs4399424	3.38e-06	13	109337709	C	T	0.293152	-0.0831329	0.0178931	PANTO.PWY..phosphopantothenate.biosynthesis.I	7738
	rs12907443	7.62e-07	15	24229551	G	A	0.382501	0.0834953	0.0168853	PANTO.PWY..phosphopantothenate.biosynthesis.I	7738
	rs11657406	4.33e-06	17	7249870	T	G	0.166064	-0.10006	0.0217753	PANTO.PWY..phosphopantothenate.biosynthesis.I	7738
GCST90027505	rs151701	4.99e-06	1	91522713	T	C	0.254949	0.0863005	0.0189045	PANTOSYN.PWY..pantothenate.and.coenzyme.A.biosynthesis.I	7738
	rs73185681	7.7e-06	3	186488841	A	G	0.050095	-0.175127	0.039149	PANTOSYN.PWY..pantothenate.and.coenzyme.A.biosynthesis.I	7738
	rs147398141	7.38e-06	3	195736155	T	C	0.0621243	-0.151811	0.0338679	PANTOSYN.PWY..pantothenate.and.coenzyme.A.biosynthesis.I	7738
	rs111776615	8.63e-06	4	106507099	A	G	0.173964	-0.105552	0.0237248	PANTOSYN.PWY..pantothenate.and.coenzyme.A.biosynthesis.I	7738
	rs61844177	2.91e-06	10	18460822	C	T	0.316294	-0.0814196	0.0174091	PANTOSYN.PWY..pantothenate.and.coenzyme.A.biosynthesis.I	7738
	rs2113567	8.04e-06	10	109707225	G	T	0.310739	0.0780587	0.0174853	PANTOSYN.PWY..pantothenate.and.coenzyme.A.biosynthesis.I	7738
	rs2509667	3.73e-06	11	119361224	A	C	0.120838	-0.117625	0.0254276	PANTOSYN.PWY..pantothenate.and.coenzyme.A.biosynthesis.I	7738
	rs9599845	4.86e-06	13	71978130	C	T	0.237425	0.0930947	0.0203682	PANTOSYN.PWY..pantothenate.and.coenzyme.A.biosynthesis.I	7738
	rs11653407	6.35e-06	17	11268740	T	A	0.23847	0.0860567	0.0190634	PANTOSYN.PWY..pantothenate.and.coenzyme.A.biosynthesis.I	7738
GCST90027506	rs138494236	5.9e-06	1	22786140	C	T	0.0597053	-0.160724	0.0354809	PENTOSE.P.PWY..pentose.phosphate.pathway	7738
	rs1486114	1.84e-06	1	72481040	G	T	0.151385	-0.107313	0.0224958	PENTOSE.P.PWY..pentose.phosphate.pathway	7738
	rs140787604	7.83e-06	5	167607746	G	A	0.0518043	-0.172453	0.0385831	PENTOSE.P.PWY..pentose.phosphate.pathway	7738
	rs12669414	1.89e-06	7	95253449	T	C	0.409285	-0.0794589	0.0166763	PENTOSE.P.PWY..pentose.phosphate.pathway	7738
	rs12417998	6.77e-06	11	134409652	A	G	0.088461	-0.129639	0.0288032	PENTOSE.P.PWY..pentose.phosphate.pathway	7738
	rs2038820	2.71e-06	13	53375431	C	T	0.418697	-0.0775464	0.0165278	PENTOSE.P.PWY..pentose.phosphate.pathway	7738
	rs7181967	2.74e-06	15	93092231	C	T	0.205872	-0.0960215	0.020475	PENTOSE.P.PWY..pentose.phosphate.pathway	7738
	rs12599680	3.69e-06	16	26489529	T	C	0.157329	-0.104456	0.0225693	PENTOSE.P.PWY..pentose.phosphate.pathway	7738
	rs17621104	5.57e-06	16	77448088	A	C	0.135319	0.113772	0.0250477	PENTOSE.P.PWY..pentose.phosphate.pathway	7738
	rs62074577	9.82e-06	17	71084290	G	A	0.387202	0.0780376	0.0176512	PENTOSE.P.PWY..pentose.phosphate.pathway	7738
	rs7228238	1.06e-06	18	2641314	T	C	0.41641	-0.0811856	0.0166367	PENTOSE.P.PWY..pentose.phosphate.pathway	7738
GCST90027507	rs6427759	4.42882e-07	1	199150658	C	A	0.9086	-0.146144	0.0289421	PEPTIDOGLYCANSYN.PWY..peptidoglycan.biosynthesis.I..meso.diaminopimelate.containing.	7738
	rs7576999	3.59461e-06	2	33698944	T	C	0.357278	-0.0799719	0.0172594	PEPTIDOGLYCANSYN.PWY..peptidoglycan.biosynthesis.I..meso.diaminopimelate.containing.	7738
	rs28815855	1.36192e-06	4	79891309	G	A	0.139873	0.112889	0.0233702	PEPTIDOGLYCANSYN.PWY..peptidoglycan.biosynthesis.I..meso.diaminopimelate.containing.	7738
	rs17674109	7.52519e-06	5	31106256	A	G	0.45379	0.073469	0.0164057	PEPTIDOGLYCANSYN.PWY..peptidoglycan.biosynthesis.I..meso.diaminopimelate.containing.	7738
	rs55935294	2.22902e-06	5	152895508	C	T	0.436777	-0.0776776	0.0164172	PEPTIDOGLYCANSYN.PWY..peptidoglycan.biosynthesis.I..meso.diaminopimelate.containing.	7738
	rs72809331	2.74776e-06	5	173201292	A	G	0.0659944	-0.174666	0.0372515	PEPTIDOGLYCANSYN.PWY..peptidoglycan.biosynthesis.I..meso.diaminopimelate.containing.	7738
	rs57752094	7.17831e-07	8	93352155	A	C	0.170457	0.106925	0.0215729	PEPTIDOGLYCANSYN.PWY..peptidoglycan.biosynthesis.I..meso.diaminopimelate.containing.	7738
	rs77069323	2.99167e-07	14	29489580	G	C	0.0827472	0.157182	0.0306758	PEPTIDOGLYCANSYN.PWY..peptidoglycan.biosynthesis.I..meso.diaminopimelate.containing.	7738
	rs17601633	4.7078e-06	17	59554377	G	A	0.360364	-0.0766053	0.0167355	PEPTIDOGLYCANSYN.PWY..peptidoglycan.biosynthesis.I..meso.diaminopimelate.containing.	7738
GCST90027508	rs187463	1.93e-06	5	25687683	G	T	0.644664	-0.0803475	0.0168791	PHOSLIPSYN.PWY..superpathway.of.phospholipid.biosynthesis.I..bacteria.	7738
	rs9471554	9.45e-06	6	41290719	C	T	0.324334	0.0766225	0.017299	PHOSLIPSYN.PWY..superpathway.of.phospholipid.biosynthesis.I..bacteria.	7738
	rs12000184	8.19e-06	9	33857365	A	G	0.240929	-0.0857915	0.019235	PHOSLIPSYN.PWY..superpathway.of.phospholipid.biosynthesis.I..bacteria.	7738
	rs77054814	9.08e-06	9	38393451	G	A	0.0748263	-0.144474	0.0325547	PHOSLIPSYN.PWY..superpathway.of.phospholipid.biosynthesis.I..bacteria.	7738
	rs10979829	3.82e-06	9	112101933	A	T	0.229883	0.0895778	0.0193862	PHOSLIPSYN.PWY..superpathway.of.phospholipid.biosynthesis.I..bacteria.	7738
	rs163172	2.82e-07	11	2820455	G	A	0.850091	0.122222	0.0238	PHOSLIPSYN.PWY..superpathway.of.phospholipid.biosynthesis.I..bacteria.	7738
	rs631694	2.89e-06	11	92858978	T	C	0.919616	0.141866	0.030324	PHOSLIPSYN.PWY..superpathway.of.phospholipid.biosynthesis.I..bacteria.	7738
	rs10859752	2.75e-06	12	95179179	A	G	0.402186	0.0769656	0.016414	PHOSLIPSYN.PWY..superpathway.of.phospholipid.biosynthesis.I..bacteria.	7738
	rs78496981	2.88e-06	12	131044416	T	C	0.0682182	-0.152002	0.0324838	PHOSLIPSYN.PWY..superpathway.of.phospholipid.biosynthesis.I..bacteria.	7738
	rs780162	4.59e-06	16	23728984	C	G	0.20111	-0.0981107	0.0214092	PHOSLIPSYN.PWY..superpathway.of.phospholipid.biosynthesis.I..bacteria.	7738
	rs9898722	8.36e-06	17	13113143	A	T	0.331339	-0.0766573	0.0172046	PHOSLIPSYN.PWY..superpathway.of.phospholipid.biosynthesis.I..bacteria.	7738
	rs73104513	5.46e-06	20	14691569	T	C	0.144012	-0.108511	0.0238689	PHOSLIPSYN.PWY..superpathway.of.phospholipid.biosynthesis.I..bacteria.	7738
	rs1029249	3.82e-06	21	19231698	C	T	0.227143	-0.0885882	0.0191712	PHOSLIPSYN.PWY..superpathway.of.phospholipid.biosynthesis.I..bacteria.	7738
GCST90027509	rs11890644	5.085e-06	2	7636919	G	A	0.183125	0.119734	0.0262502	POLYAMINSYN3.PWY..superpathway.of.polyamine.biosynthesis.II	7738
	rs76729673	3.60455e-06	2	218294448	G	A	0.0906577	-0.164494	0.035505	POLYAMINSYN3.PWY..superpathway.of.polyamine.biosynthesis.II	7738
	rs7433679	7.38574e-06	3	74540582	C	T	0.144025	-0.1319	0.029427	POLYAMINSYN3.PWY..superpathway.of.polyamine.biosynthesis.II	7738
	rs7673044	3.39935e-06	4	141777137	T	C	0.0978928	0.159308	0.0342961	POLYAMINSYN3.PWY..superpathway.of.polyamine.biosynthesis.II	7738
	rs258495	3.23584e-06	5	75038901	A	T	0.61976	0.0975198	0.0209483	POLYAMINSYN3.PWY..superpathway.of.polyamine.biosynthesis.II	7738
	rs7745701	5.12139e-06	6	143392808	G	A	0.0845403	0.175902	0.0385771	POLYAMINSYN3.PWY..superpathway.of.polyamine.biosynthesis.II	7738
	rs475221	5.44865e-06	6	161958898	A	G	0.515585	-0.0948327	0.0208574	POLYAMINSYN3.PWY..superpathway.of.polyamine.biosynthesis.II	7738
	rs10969036	6.49223e-06	9	29258852	G	A	0.443972	0.0922425	0.0204543	POLYAMINSYN3.PWY..superpathway.of.polyamine.biosynthesis.II	7738
	rs12570677	8.22e-06	10	129594734	A	T	0.119457	0.144834	0.0324785	POLYAMINSYN3.PWY..superpathway.of.polyamine.biosynthesis.II	7738
	rs11627731	1.54568e-06	14	22449161	G	A	0.0802933	-0.18225	0.0379274	POLYAMINSYN3.PWY..superpathway.of.polyamine.biosynthesis.II	7738
	rs58529279	1.1558e-06	16	86235980	T	C	0.0581069	0.219027	0.0450389	POLYAMINSYN3.PWY..superpathway.of.polyamine.biosynthesis.II	7738
	rs4566305	6.65857e-07	19	8626031	G	A	0.684957	-0.123803	0.0249048	POLYAMINSYN3.PWY..superpathway.of.polyamine.biosynthesis.II	7738
GCST90027510	rs17543785	8.43e-06	1	193455331	G	A	0.265156	-0.0837133	0.018795	POLYAMSYN.PWY..superpathway.of.polyamine.biosynthesis.I	7738
	rs17786325	9.3e-06	3	1796722	C	T	0.687308	-0.0768871	0.0173451	POLYAMSYN.PWY..superpathway.of.polyamine.biosynthesis.I	7738
	rs4678043	9.01e-06	3	121921700	C	T	0.664659	-0.0757748	0.0170675	POLYAMSYN.PWY..superpathway.of.polyamine.biosynthesis.I	7738
	rs12510598	6.3e-06	4	135988894	A	G	0.275054	-0.0815199	0.0180513	POLYAMSYN.PWY..superpathway.of.polyamine.biosynthesis.I	7738
	rs79415932	9.01e-06	7	34078500	A	G	0.0861367	-0.137285	0.0309223	POLYAMSYN.PWY..superpathway.of.polyamine.biosynthesis.I	7738
	rs10140803	6.71e-06	14	63783474	T	C	0.0691355	0.141662	0.031461	POLYAMSYN.PWY..superpathway.of.polyamine.biosynthesis.I	7738
	rs80217121	2.43e-06	15	38787329	C	T	0.0857864	0.141448	0.0300043	POLYAMSYN.PWY..superpathway.of.polyamine.biosynthesis.I	7738
GCST90027511	rs824634	5.9e-06	5	6439663	T	C	0.79113	-0.15561	0.0343526	POLYISOPRENSYN.PWY..polyisoprenoid.biosynthesis..E..coli.	7738
	rs4868691	3.9e-06	5	176103364	T	C	0.590829	-0.132027	0.028598	POLYISOPRENSYN.PWY..polyisoprenoid.biosynthesis..E..coli.	7738
	rs6919931	7.21e-06	6	50445123	A	G	0.133549	0.185259	0.0412847	POLYISOPRENSYN.PWY..polyisoprenoid.biosynthesis..E..coli.	7738
	rs12670364	7.46e-06	7	8328880	T	C	0.0853551	-0.223462	0.0498778	POLYISOPRENSYN.PWY..polyisoprenoid.biosynthesis..E..coli.	7738
	rs12156527	3.03e-06	9	3062685	G	A	0.071851	0.258842	0.0554408	POLYISOPRENSYN.PWY..polyisoprenoid.biosynthesis..E..coli.	7738
	rs12761356	6.17e-06	10	14274740	C	T	0.454407	-0.123341	0.0272852	POLYISOPRENSYN.PWY..polyisoprenoid.biosynthesis..E..coli.	7738
	rs4936253	7.54e-06	11	134696042	A	G	0.376581	-0.135675	0.0302988	POLYISOPRENSYN.PWY..polyisoprenoid.biosynthesis..E..coli.	7738
GCST90027512	rs73648437	1.66e-06	9	13955659	C	T	0.0744602	0.171367	0.0357695	PPGPPMET.PWY..ppGpp.biosynthesis	7738
	rs71505230	2.73e-06	9	136698656	A	G	0.0503279	0.201853	0.0430388	PPGPPMET.PWY..ppGpp.biosynthesis	7738
	rs7096411	6.73e-06	10	133860668	A	G	0.424831	-0.0857703	0.0190509	PPGPPMET.PWY..ppGpp.biosynthesis	7738
	rs10767786	5.88e-06	11	29107555	T	C	0.388995	0.0852294	0.0188124	PPGPPMET.PWY..ppGpp.biosynthesis	7738
	rs10783794	3.71e-06	12	56987179	G	A	0.386545	0.088903	0.0192138	PPGPPMET.PWY..ppGpp.biosynthesis	7738
	rs4767337	4.51e-06	12	116041090	C	A	0.188831	-0.108238	0.0235988	PPGPPMET.PWY..ppGpp.biosynthesis	7738
	rs2098065	4.32e-06	17	2630997	A	G	0.527631	0.0937673	0.0204054	PPGPPMET.PWY..ppGpp.biosynthesis	7738
	rs60898162	7e-06	17	70704730	A	G	0.332184	0.090114	0.0200532	PPGPPMET.PWY..ppGpp.biosynthesis	7738
	rs8098406	8.24e-06	18	73775523	A	G	0.475509	0.0833677	0.0186966	PPGPPMET.PWY..ppGpp.biosynthesis	7738
	rs10404465	3.14e-06	19	45843609	A	T	0.241021	0.100853	0.0216345	PPGPPMET.PWY..ppGpp.biosynthesis	7738
	rs743920	7.59e-06	22	29621128	G	C	0.128345	-0.139891	0.0312514	PPGPPMET.PWY..ppGpp.biosynthesis	7738
GCST90027513	rs857044	7.01e-06	1	57302085	A	T	0.282083	0.0822036	0.0182948	PRPP.PWY..superpathway.of.histidine..purine..and.pyrimidine.biosynthesis	7738
	rs61733531	6.22e-06	3	36176541	T	C	0.171229	0.100089	0.0221499	PRPP.PWY..superpathway.of.histidine..purine..and.pyrimidine.biosynthesis	7738
	rs60152513	4.58e-06	3	127459715	A	G	0.0814397	-0.140131	0.0305756	PRPP.PWY..superpathway.of.histidine..purine..and.pyrimidine.biosynthesis	7738
	rs13080908	1.74e-06	3	154094886	G	A	0.165509	0.105164	0.0219949	PRPP.PWY..superpathway.of.histidine..purine..and.pyrimidine.biosynthesis	7738
	rs12549221	9.06e-06	8	119568956	C	T	0.787149	0.0961229	0.0216562	PRPP.PWY..superpathway.of.histidine..purine..and.pyrimidine.biosynthesis	7738
	rs12359494	9.79e-06	10	81790236	T	C	0.559445	0.0720598	0.0162967	PRPP.PWY..superpathway.of.histidine..purine..and.pyrimidine.biosynthesis	7738
	rs73314327	4.45e-06	10	93813267	C	T	0.269055	0.0842558	0.0183589	PRPP.PWY..superpathway.of.histidine..purine..and.pyrimidine.biosynthesis	7738
	rs1526953	5.17e-06	12	79695928	C	A	0.0584859	0.15864	0.0348064	PRPP.PWY..superpathway.of.histidine..purine..and.pyrimidine.biosynthesis	7738
	rs72686468	2.07e-06	14	22614034	G	A	0.069932	0.152768	0.0321889	PRPP.PWY..superpathway.of.histidine..purine..and.pyrimidine.biosynthesis	7738
	rs2923143	2.86e-07	16	57758163	A	G	0.263102	-0.0973735	0.0189722	PRPP.PWY..superpathway.of.histidine..purine..and.pyrimidine.biosynthesis	7738
	rs4889160	4.84e-06	16	80573300	A	G	0.228647	0.0891387	0.0194977	PRPP.PWY..superpathway.of.histidine..purine..and.pyrimidine.biosynthesis	7738
	rs2406211	4.58e-06	18	74348969	C	T	0.416967	-0.0760629	0.0165964	PRPP.PWY..superpathway.of.histidine..purine..and.pyrimidine.biosynthesis	7738
	rs111364229	7.13e-06	19	363382	C	G	0.0892174	-0.136952	0.0305024	PRPP.PWY..superpathway.of.histidine..purine..and.pyrimidine.biosynthesis	7738
	rs237483	9.66e-06	20	47974014	A	C	0.572926	0.072289	0.0163378	PRPP.PWY..superpathway.of.histidine..purine..and.pyrimidine.biosynthesis	7738
GCST90027514	rs2640045	1.83e-06	1	95200211	T	C	0.448329	0.104422	0.021887	PWY0.1061..superpathway.of.L.alanine.biosynthesis	7738
	rs57070266	8.68e-06	2	11225028	C	T	0.0895804	-0.167376	0.0376323	PWY0.1061..superpathway.of.L.alanine.biosynthesis	7738
	rs2197911	3.31e-06	3	16753607	A	G	0.863153	-0.135967	0.0292369	PWY0.1061..superpathway.of.L.alanine.biosynthesis	7738
	rs76726314	3.99e-06	3	83823627	A	G	0.0531755	0.206201	0.0447123	PWY0.1061..superpathway.of.L.alanine.biosynthesis	7738
	rs2636908	4.9e-07	3	193676416	C	T	0.0721462	0.224474	0.0446249	PWY0.1061..superpathway.of.L.alanine.biosynthesis	7738
	rs4580784	3.75e-06	5	27680835	A	G	0.0617492	-0.210802	0.0455807	PWY0.1061..superpathway.of.L.alanine.biosynthesis	7738
	rs62385620	1.59e-06	5	167763951	A	T	0.111596	0.163648	0.0340993	PWY0.1061..superpathway.of.L.alanine.biosynthesis	7738
	rs7840028	3.02e-06	8	67957130	T	C	0.0810718	0.175219	0.0375257	PWY0.1061..superpathway.of.L.alanine.biosynthesis	7738
	rs17777155	3.63e-06	9	18201242	G	A	0.115793	-0.150878	0.0325761	PWY0.1061..superpathway.of.L.alanine.biosynthesis	7738
	rs7947704	7.17e-06	11	119412210	T	C	0.0953912	0.156566	0.0348804	PWY0.1061..superpathway.of.L.alanine.biosynthesis	7738
GCST90027515	rs71420343	4.22e-06	2	59988924	C	T	0.164126	0.138554	0.0301188	PWY0.1241..ADP.L.glycero..beta..D.manno.heptose.biosynthesis	7738
	rs13007128	6.63e-06	2	66651276	T	C	0.443255	0.106983	0.0237458	PWY0.1241..ADP.L.glycero..beta..D.manno.heptose.biosynthesis	7738
	rs4629160	7.86e-06	2	116060217	G	A	0.778644	0.117549	0.0263033	PWY0.1241..ADP.L.glycero..beta..D.manno.heptose.biosynthesis	7738
	rs12633789	3.78e-06	3	16390078	A	G	0.102012	0.171793	0.037161	PWY0.1241..ADP.L.glycero..beta..D.manno.heptose.biosynthesis	7738
	rs10866668	5.42e-06	5	173206371	G	C	0.476055	0.102054	0.0224407	PWY0.1241..ADP.L.glycero..beta..D.manno.heptose.biosynthesis	7738
	rs3923652	4.6e-06	7	155148917	C	A	0.103319	-0.163821	0.0357516	PWY0.1241..ADP.L.glycero..beta..D.manno.heptose.biosynthesis	7738
	rs6581517	9.13e-06	12	64394752	T	A	0.36771	0.103616	0.0233533	PWY0.1241..ADP.L.glycero..beta..D.manno.heptose.biosynthesis	7738
	rs1444625	9.92e-07	13	43851788	G	C	0.130907	-0.161047	0.0329118	PWY0.1241..ADP.L.glycero..beta..D.manno.heptose.biosynthesis	7738
	rs17175056	4.39e-06	13	94779284	G	A	0.122605	0.152298	0.0331672	PWY0.1241..ADP.L.glycero..beta..D.manno.heptose.biosynthesis	7738
	rs9923601	9.2e-06	16	79345648	A	G	0.0630599	0.200457	0.045196	PWY0.1241..ADP.L.glycero..beta..D.manno.heptose.biosynthesis	7738
GCST90027516	rs11588833	9.71e-06	1	171774483	G	A	0.0865587	-0.131667	0.0297656	PWY0.1261..anhydromuropeptides.recycling	7738
	rs7544236	2.46e-06	1	199108406	C	T	0.360295	0.0825818	0.0175279	PWY0.1261..anhydromuropeptides.recycling	7738
	rs11707688	9.35e-06	3	64399587	T	C	0.157658	-0.109234	0.0246485	PWY0.1261..anhydromuropeptides.recycling	7738
	rs59853081	8.53e-06	4	168417011	T	C	0.280601	-0.0841117	0.0188956	PWY0.1261..anhydromuropeptides.recycling	7738
	rs10504039	7.25e-06	8	40937651	C	T	0.15413	-0.101677	0.0226642	PWY0.1261..anhydromuropeptides.recycling	7738
	rs4501561	6.63e-06	8	132168988	C	T	0.840069	0.105819	0.0234874	PWY0.1261..anhydromuropeptides.recycling	7738
	rs7228238	7.15e-07	18	2641314	T	C	0.416673	-0.0837211	0.0168889	PWY0.1261..anhydromuropeptides.recycling	7738
GCST90027517	rs9286959	1.6e-06	1	29840322	A	T	0.438789	0.0807536	0.0168288	PWY0.1296..purine.ribonucleosides.degradation	7738
	rs6669249	4.66e-06	1	95531373	C	A	0.756591	-0.0853442	0.0186355	PWY0.1296..purine.ribonucleosides.degradation	7738
	rs416270	4.75e-06	3	148351156	T	G	0.265633	-0.0856028	0.0187084	PWY0.1296..purine.ribonucleosides.degradation	7738
	rs7699343	9.34e-06	4	55710544	T	C	0.173113	0.0948032	0.0213909	PWY0.1296..purine.ribonucleosides.degradation	7738
	rs1468579	1.57e-06	7	157536971	T	C	0.256093	-0.0929607	0.0193606	PWY0.1296..purine.ribonucleosides.degradation	7738
	rs76985731	8.77e-07	13	27815189	C	T	0.0534186	0.180318	0.0366688	PWY0.1296..purine.ribonucleosides.degradation	7738
	rs12915465	2.28e-06	15	55603302	C	T	0.0932693	0.132221	0.0279715	PWY0.1296..purine.ribonucleosides.degradation	7738
GCST90027518	rs7608101	5.24e-06	2	78383288	C	T	0.283873	0.0836171	0.0183571	PWY0.1297..superpathway.of.purine.deoxyribonucleosides.degradation	7738
	rs17639960	2.14e-06	2	193447212	C	T	0.156483	-0.109664	0.0231362	PWY0.1297..superpathway.of.purine.deoxyribonucleosides.degradation	7738
	rs7349706	4.31e-06	4	41663002	C	A	0.345869	0.0810335	0.0176312	PWY0.1297..superpathway.of.purine.deoxyribonucleosides.degradation	7738
	rs2914928	4.32e-06	5	97048466	C	T	0.307512	-0.0816632	0.0177702	PWY0.1297..superpathway.of.purine.deoxyribonucleosides.degradation	7738
	rs35108480	9.51e-06	5	174248861	C	G	0.297202	0.0804747	0.0181741	PWY0.1297..superpathway.of.purine.deoxyribonucleosides.degradation	7738
	rs12700304	3.28e-06	7	21840496	T	G	0.250107	0.0872428	0.0187529	PWY0.1297..superpathway.of.purine.deoxyribonucleosides.degradation	7738
	rs9527167	1.38e-06	13	31657667	G	A	0.17668	0.110794	0.0229484	PWY0.1297..superpathway.of.purine.deoxyribonucleosides.degradation	7738
	rs11543947	3.33e-07	14	23504021	A	G	0.069182	-0.173247	0.0339465	PWY0.1297..superpathway.of.purine.deoxyribonucleosides.degradation	7738
	rs111171	8.2e-07	16	20959390	G	A	0.729093	-0.0924102	0.0187424	PWY0.1297..superpathway.of.purine.deoxyribonucleosides.degradation	7738
	rs1009644	6.96e-06	19	45560373	C	T	0.591879	-0.0744787	0.0165694	PWY0.1297..superpathway.of.purine.deoxyribonucleosides.degradation	7738
GCST90027519	rs62248586	3.91e-06	3	11849975	T	G	0.375075	-0.0795788	0.0172392	PWY0.1298..superpathway.of.pyrimidine.deoxyribonucleosides.degradation	7738
	rs2309464	7.58e-06	4	182241408	G	T	0.24989	0.0854547	0.019089	PWY0.1298..superpathway.of.pyrimidine.deoxyribonucleosides.degradation	7738
	rs257077	4.69e-06	5	5833993	T	G	0.82837	-0.101168	0.0220981	PWY0.1298..superpathway.of.pyrimidine.deoxyribonucleosides.degradation	7738
	rs11957688	6.2e-06	5	22835892	C	T	0.060138	0.15521	0.0343438	PWY0.1298..superpathway.of.pyrimidine.deoxyribonucleosides.degradation	7738
	rs997227	4.74e-06	6	80340670	A	C	0.412248	-0.077565	0.01695	PWY0.1298..superpathway.of.pyrimidine.deoxyribonucleosides.degradation	7738
	rs6944623	4.6e-06	7	33219861	C	G	0.844165	0.10404	0.0227051	PWY0.1298..superpathway.of.pyrimidine.deoxyribonucleosides.degradation	7738
	rs1467160	6.16e-06	8	66299726	G	T	0.459531	-0.0751674	0.0166274	PWY0.1298..superpathway.of.pyrimidine.deoxyribonucleosides.degradation	7738
	rs7859597	4.69e-06	9	15075185	G	A	0.257566	0.0846329	0.0184862	PWY0.1298..superpathway.of.pyrimidine.deoxyribonucleosides.degradation	7738
	rs79103551	4.66e-06	9	73406240	T	C	0.0647766	0.152765	0.0333575	PWY0.1298..superpathway.of.pyrimidine.deoxyribonucleosides.degradation	7738
	rs77470149	2.67e-06	9	93365000	A	G	0.0523097	0.171368	0.0365039	PWY0.1298..superpathway.of.pyrimidine.deoxyribonucleosides.degradation	7738
	rs17185203	6.8e-06	12	68821543	A	C	0.277257	-0.0819107	0.0182028	PWY0.1298..superpathway.of.pyrimidine.deoxyribonucleosides.degradation	7738
	rs7138789	7.01e-06	12	97790219	A	G	0.113296	0.119569	0.0266099	PWY0.1298..superpathway.of.pyrimidine.deoxyribonucleosides.degradation	7738
	rs73169038	5.04e-06	13	31655813	G	A	0.0739753	-0.141377	0.0309812	PWY0.1298..superpathway.of.pyrimidine.deoxyribonucleosides.degradation	7738
	rs3785328	3.1e-07	16	57677789	G	A	0.0679896	-0.16513	0.0322689	PWY0.1298..superpathway.of.pyrimidine.deoxyribonucleosides.degradation	7738
GCST90027520	rs12472695	3.23e-06	2	65804266	T	C	0.299909	0.149611	0.032136	PWY0.1338..polymyxin.resistance	7738
	rs3106302	5.83e-06	2	231840110	T	C	0.617457	0.162574	0.0358688	PWY0.1338..polymyxin.resistance	7738
	rs13140831	9.54e-06	4	44580804	A	G	0.548186	0.139782	0.0315732	PWY0.1338..polymyxin.resistance	7738
	rs12718724	6.42e-06	7	52995901	T	C	0.119583	-0.202477	0.0448731	PWY0.1338..polymyxin.resistance	7738
	rs884587	8.84e-06	10	112374302	T	C	0.343527	0.143447	0.0322801	PWY0.1338..polymyxin.resistance	7738
	rs7478946	5.69e-06	11	12002139	T	C	0.612149	-0.143621	0.0316509	PWY0.1338..polymyxin.resistance	7738
	rs4942275	5.94e-08	13	44665868	T	C	0.141655	0.224867	0.041483	PWY0.1338..polymyxin.resistance	7738
	rs76296650	1.32e-07	16	83333772	G	A	0.123104	-0.241937	0.045853	PWY0.1338..polymyxin.resistance	7738
	rs7225041	3.04e-06	17	505227	C	G	0.317453	-0.154749	0.0331496	PWY0.1338..polymyxin.resistance	7738
	rs135184	6.97e-06	22	34492709	T	A	0.788217	0.177769	0.0395527	PWY0.1338..polymyxin.resistance	7738
GCST90027521	rs62174134	2.66008e-06	2	130195963	T	C	0.209295	-0.156658	0.0333638	PWY0.1415..superpathway.of.heme.biosynthesis.from.uroporphyrinogen.III	7738
	rs2636908	2.99373e-06	3	193676416	C	T	0.0737234	0.277949	0.0595021	PWY0.1415..superpathway.of.heme.biosynthesis.from.uroporphyrinogen.III	7738
	rs6451170	4.26036e-06	5	34816722	A	G	0.550576	0.125289	0.027247	PWY0.1415..superpathway.of.heme.biosynthesis.from.uroporphyrinogen.III	7738
	rs17698956	4.16023e-06	8	23396084	G	A	0.148196	-0.175101	0.038039	PWY0.1415..superpathway.of.heme.biosynthesis.from.uroporphyrinogen.III	7738
	rs1051765	3.20215e-06	10	11376999	G	A	0.101125	-0.208775	0.0448265	PWY0.1415..superpathway.of.heme.biosynthesis.from.uroporphyrinogen.III	7738
	rs7111124	6.79851e-06	11	130486410	A	T	0.558852	-0.119194	0.0264881	PWY0.1415..superpathway.of.heme.biosynthesis.from.uroporphyrinogen.III	7738
	rs942033	2.5839e-06	13	112606790	T	C	0.591911	0.130758	0.0278127	PWY0.1415..superpathway.of.heme.biosynthesis.from.uroporphyrinogen.III	7738
	rs4238492	1.40031e-06	15	28041904	G	A	0.546024	0.128463	0.0266247	PWY0.1415..superpathway.of.heme.biosynthesis.from.uroporphyrinogen.III	7738
	rs9619066	1.48577e-07	22	17807116	T	C	0.124649	-0.223827	0.0425987	PWY0.1415..superpathway.of.heme.biosynthesis.from.uroporphyrinogen.III	7738
GCST90027522	rs74678487	4.22563e-07	1	158862827	A	C	0.207004	-0.126224	0.0249529	PWY0.1479..tRNA.processing	7738
	rs1635513	7.81406e-06	1	242070247	C	A	0.756081	-0.0905622	0.020259	PWY0.1479..tRNA.processing	7738
	rs1851324	2.26392e-06	2	217248951	A	G	0.0702002	-0.161975	0.0342564	PWY0.1479..tRNA.processing	7738
	rs17604176	2.21878e-06	4	137169974	C	T	0.517267	0.0825736	0.0174486	PWY0.1479..tRNA.processing	7738
	rs2806453	6.00737e-06	10	134942319	T	C	0.0552986	-0.188753	0.0417029	PWY0.1479..tRNA.processing	7738
	rs1553705	8.24949e-06	13	108492897	G	A	0.200628	-0.0993456	0.0222818	PWY0.1479..tRNA.processing	7738
	rs882051	1.2848e-06	15	100272454	T	C	0.0806239	-0.168605	0.0348207	PWY0.1479..tRNA.processing	7738
	rs11076031	9.89578e-06	16	54365492	G	A	0.710524	0.0847081	0.0191672	PWY0.1479..tRNA.processing	7738
	rs9972917	7.28741e-06	17	34418571	A	C	0.138195	0.112943	0.0251817	PWY0.1479..tRNA.processing	7738
	rs651761	4.91574e-06	18	60603484	G	A	0.606234	-0.0822431	0.0180028	PWY0.1479..tRNA.processing	7738
GCST90027523	rs2884357	9.11e-06	2	11218523	T	C	0.541334	0.124817	0.0281297	PWY0.1533..methylphosphonate.degradation.I	7738
	rs12719662	7.9e-06	7	154989503	C	A	0.276985	-0.138676	0.0310384	PWY0.1533..methylphosphonate.degradation.I	7738
	rs61861701	5.98e-07	10	112365004	G	A	0.250813	0.167195	0.0334935	PWY0.1533..methylphosphonate.degradation.I	7738
	rs12921798	1.67e-06	16	62405413	A	G	0.062306	0.284	0.0592952	PWY0.1533..methylphosphonate.degradation.I	7738
	rs6009311	8.21e-06	22	50118723	A	C	0.122084	0.194241	0.0435545	PWY0.1533..methylphosphonate.degradation.I	7738
GCST90027524	rs2582975	5.57e-06	2	104582286	A	T	0.0858736	0.13136	0.0289197	PWY0.1586..peptidoglycan.maturation..meso.diaminopimelate.containing.	7738
	rs72744985	8.94e-06	5	17865591	C	G	0.211681	-0.0876611	0.0197373	PWY0.1586..peptidoglycan.maturation..meso.diaminopimelate.containing.	7738
	rs295654	9.34e-06	5	58107171	T	C	0.552585	0.0725749	0.0163752	PWY0.1586..peptidoglycan.maturation..meso.diaminopimelate.containing.	7738
	rs6870833	8.33e-06	5	170268182	G	A	0.944468	0.164484	0.0369097	PWY0.1586..peptidoglycan.maturation..meso.diaminopimelate.containing.	7738
	rs1407463	4.17e-06	9	8031935	A	G	0.243409	0.0864995	0.0187939	PWY0.1586..peptidoglycan.maturation..meso.diaminopimelate.containing.	7738
	rs73647057	5.79e-06	9	71619571	C	T	0.0596017	0.156754	0.0345735	PWY0.1586..peptidoglycan.maturation..meso.diaminopimelate.containing.	7738
	rs74574052	6.33e-08	13	72180959	A	G	0.0762527	0.170934	0.0316003	PWY0.1586..peptidoglycan.maturation..meso.diaminopimelate.containing.	7738
	rs80161029	5.02e-06	19	14568122	G	A	0.184043	0.0988357	0.0216552	PWY0.1586..peptidoglycan.maturation..meso.diaminopimelate.containing.	7738
GCST90027525	rs12408719	2.62e-06	1	180895371	T	C	0.0764169	-0.144912	0.0308402	PWY0.162..superpathway.of.pyrimidine.ribonucleotides.de.novo.biosynthesis	7738
	rs9876083	2.07e-06	3	63171044	G	A	0.301164	0.0831467	0.0175189	PWY0.162..superpathway.of.pyrimidine.ribonucleotides.de.novo.biosynthesis	7738
	rs9460615	2.77e-06	6	21282291	T	C	0.0617234	0.162344	0.0346343	PWY0.162..superpathway.of.pyrimidine.ribonucleotides.de.novo.biosynthesis	7738
	rs12199072	5.92e-06	6	39977989	A	T	0.0531609	-0.173948	0.0384053	PWY0.162..superpathway.of.pyrimidine.ribonucleotides.de.novo.biosynthesis	7738
	rs2325098	5.61e-07	6	88901935	T	C	0.422317	-0.0813327	0.0162528	PWY0.162..superpathway.of.pyrimidine.ribonucleotides.de.novo.biosynthesis	7738
	rs706948	6.39e-06	6	117578073	G	T	0.170836	0.0988291	0.021899	PWY0.162..superpathway.of.pyrimidine.ribonucleotides.de.novo.biosynthesis	7738
	rs73120083	7.29e-06	7	51406354	G	A	0.0609189	-0.160197	0.0357177	PWY0.162..superpathway.of.pyrimidine.ribonucleotides.de.novo.biosynthesis	7738
	rs34070159	1.98e-06	7	148308940	T	C	0.140701	-0.116597	0.0245192	PWY0.162..superpathway.of.pyrimidine.ribonucleotides.de.novo.biosynthesis	7738
	rs7812884	5.83e-06	8	3581929	A	G	0.0802829	0.134223	0.0296141	PWY0.162..superpathway.of.pyrimidine.ribonucleotides.de.novo.biosynthesis	7738
	rs79249788	3.71e-06	9	121020678	C	T	0.0743671	-0.1511	0.0326575	PWY0.162..superpathway.of.pyrimidine.ribonucleotides.de.novo.biosynthesis	7738
	rs883271	3.99e-06	9	132080837	G	A	0.306345	0.0807466	0.0175079	PWY0.162..superpathway.of.pyrimidine.ribonucleotides.de.novo.biosynthesis	7738
GCST90027526	rs59244529	6.15e-06	1	86572316	T	C	0.151476	0.104891	0.0232	PWY0.781..aspartate.superpathway	7738
	rs10930969	5.99e-06	2	182327957	A	G	0.193414	-0.0948247	0.0209472	PWY0.781..aspartate.superpathway	7738
	rs36057901	9.48e-06	3	12607208	A	G	0.0551178	-0.159157	0.0359385	PWY0.781..aspartate.superpathway	7738
	rs2523969	9.65e-06	6	29938777	T	A	0.136108	0.105806	0.0239121	PWY0.781..aspartate.superpathway	7738
	rs1266788	1.43e-06	6	52345613	A	G	0.615349	0.0807865	0.0167566	PWY0.781..aspartate.superpathway	7738
	rs10953974	3.61e-06	7	122872010	T	G	0.12518	-0.113712	0.0245455	PWY0.781..aspartate.superpathway	7738
	rs77354939	3.25e-06	9	36032315	T	C	0.0665235	0.163124	0.0350464	PWY0.781..aspartate.superpathway	7738
	rs35751200	8.67e-07	11	133725481	G	A	0.0586888	0.174336	0.0354376	PWY0.781..aspartate.superpathway	7738
	rs61945524	3.43e-06	13	34300469	T	C	0.30013	-0.0852612	0.0183628	PWY0.781..aspartate.superpathway	7738
	rs4802635	6.71e-06	19	50401320	G	A	0.551957	0.0738678	0.0164053	PWY0.781..aspartate.superpathway	7738
GCST90027527	rs79328165	8.11e-06	2	153926901	C	T	0.0575442	-0.160656	0.0360039	PWY0.845..superpathway.of.pyridoxal.5..phosphate.biosynthesis.and.salvage	7738
	rs4857976	1.32e-06	3	21106756	G	A	0.878392	0.132735	0.0274414	PWY0.845..superpathway.of.pyridoxal.5..phosphate.biosynthesis.and.salvage	7738
	rs9842222	5.36e-06	3	146368187	T	C	0.232721	0.0874308	0.0192148	PWY0.845..superpathway.of.pyridoxal.5..phosphate.biosynthesis.and.salvage	7738
	rs12508123	8.54e-07	4	180320695	T	C	0.226339	0.0969126	0.0196872	PWY0.845..superpathway.of.pyridoxal.5..phosphate.biosynthesis.and.salvage	7738
	rs1980434	5.57e-06	6	22106050	G	A	0.072802	0.215529	0.0474503	PWY0.845..superpathway.of.pyridoxal.5..phosphate.biosynthesis.and.salvage	7738
	rs4720493	9.94e-06	7	747977	A	G	0.133009	-0.106574	0.0241198	PWY0.845..superpathway.of.pyridoxal.5..phosphate.biosynthesis.and.salvage	7738
	rs10096075	8.97e-06	8	62681569	C	G	0.361804	0.0755231	0.017007	PWY0.845..superpathway.of.pyridoxal.5..phosphate.biosynthesis.and.salvage	7738
	rs7102851	6.35e-07	11	116269470	C	T	0.271372	-0.0927676	0.0186274	PWY0.845..superpathway.of.pyridoxal.5..phosphate.biosynthesis.and.salvage	7738
	rs2039970	2.97e-06	13	60910291	T	C	0.633971	0.0794238	0.0169979	PWY0.845..superpathway.of.pyridoxal.5..phosphate.biosynthesis.and.salvage	7738
	rs17699454	3.5e-06	14	49342239	C	A	0.685024	0.0827054	0.0178292	PWY0.845..superpathway.of.pyridoxal.5..phosphate.biosynthesis.and.salvage	7738
	rs11859534	8.42e-06	16	24014087	A	G	0.0716874	0.153904	0.0345524	PWY0.845..superpathway.of.pyridoxal.5..phosphate.biosynthesis.and.salvage	7738
	rs7186220	7.89e-06	16	54053795	A	G	0.191862	0.0932665	0.0208733	PWY0.845..superpathway.of.pyridoxal.5..phosphate.biosynthesis.and.salvage	7738
	rs80049853	3.92e-06	16	90007889	A	G	0.0720914	0.144856	0.031383	PWY0.845..superpathway.of.pyridoxal.5..phosphate.biosynthesis.and.salvage	7738
	rs4797215	8.32e-06	18	5593496	A	G	0.0941791	0.124319	0.0278948	PWY0.845..superpathway.of.pyridoxal.5..phosphate.biosynthesis.and.salvage	7738
	rs2703175	2.42e-06	18	39049087	G	A	0.870736	0.114277	0.0242361	PWY0.845..superpathway.of.pyridoxal.5..phosphate.biosynthesis.and.salvage	7738
	rs28493178	8.64e-06	18	66083958	T	A	0.14811	0.104735	0.023543	PWY0.845..superpathway.of.pyridoxal.5..phosphate.biosynthesis.and.salvage	7738
	rs384592	5.12e-06	19	23458920	G	A	0.13778	0.118355	0.0259559	PWY0.845..superpathway.of.pyridoxal.5..phosphate.biosynthesis.and.salvage	7738
	rs73196427	9.83e-06	21	19738806	T	C	0.125452	-0.11369	0.0257159	PWY0.845..superpathway.of.pyridoxal.5..phosphate.biosynthesis.and.salvage	7738
	rs143107308	6.68e-06	22	43893034	C	T	0.528212	0.0750211	0.0166577	PWY0.845..superpathway.of.pyridoxal.5..phosphate.biosynthesis.and.salvage	7738
GCST90027528	rs2339975	4.6e-06	2	24701645	C	G	0.580122	-0.074864	0.016338	PWY.1269..CMP.3.deoxy.D.manno.octulosonate.biosynthesis.I	7738
	rs1346730	2.46e-06	2	137569033	G	T	0.582161	-0.0775693	0.0164645	PWY.1269..CMP.3.deoxy.D.manno.octulosonate.biosynthesis.I	7738
	rs963497	4.32e-06	11	21639207	C	T	0.282733	0.0838326	0.018242	PWY.1269..CMP.3.deoxy.D.manno.octulosonate.biosynthesis.I	7738
	rs880610	7.9e-06	11	68191947	A	G	0.138044	-0.104565	0.0234042	PWY.1269..CMP.3.deoxy.D.manno.octulosonate.biosynthesis.I	7738
	rs11638057	7.4e-06	15	57859275	A	T	0.384199	-0.0744852	0.016619	PWY.1269..CMP.3.deoxy.D.manno.octulosonate.biosynthesis.I	7738
	rs72626602	2.29e-07	20	58078143	T	C	0.10203	0.140128	0.0270826	PWY.1269..CMP.3.deoxy.D.manno.octulosonate.biosynthesis.I	7738
GCST90027529	rs7716011	6.79416e-07	5	157525853	G	T	0.249325	0.0924444	0.0186111	PWY.2941..L.lysine.biosynthesis.II	7738
	rs9396681	1.48517e-06	6	16493089	T	C	0.896325	0.139791	0.029043	PWY.2941..L.lysine.biosynthesis.II	7738
	rs6416172	6.8259e-06	11	16995746	T	C	0.287319	-0.0807092	0.0179392	PWY.2941..L.lysine.biosynthesis.II	7738
	rs1783596	6.21347e-06	11	72946020	T	C	0.554655	0.0730932	0.0161747	PWY.2941..L.lysine.biosynthesis.II	7738
	rs11617625	8.74976e-06	13	113538187	A	G	0.105428	-0.117501	0.0264286	PWY.2941..L.lysine.biosynthesis.II	7738
	rs1559831	6.96286e-06	15	39136304	A	G	0.940665	0.156585	0.0348368	PWY.2941..L.lysine.biosynthesis.II	7738
	rs4784500	1.75857e-06	16	55192543	T	G	0.794729	-0.103016	0.0215544	PWY.2941..L.lysine.biosynthesis.II	7738
GCST90027530	rs10874012	1.61501e-06	1	79566113	G	C	0.177507	0.101719	0.0212072	PWY.2942..L.lysine.biosynthesis.III	7738
	rs2030972	5.45688e-06	7	16059180	A	G	0.40627	-0.0743306	0.0163493	PWY.2942..L.lysine.biosynthesis.III	7738
	rs4939301	2.46481e-07	11	59740294	T	C	0.555692	-0.0865563	0.0167733	PWY.2942..L.lysine.biosynthesis.III	7738
	rs7242421	2.00645e-07	18	30107104	C	T	0.315865	-0.0950062	0.0182749	PWY.2942..L.lysine.biosynthesis.III	7738
	rs2822624	2.37076e-07	21	15730137	G	A	0.581713	0.0854587	0.0165373	PWY.2942..L.lysine.biosynthesis.III	7738
GCST90027531	rs138449099	1.60966e-06	6	170519417	C	A	0.0705568	-0.158697	0.0330818	PWY.3001..superpathway.of.L.isoleucine.biosynthesis.I	7738
	rs875896	2.24476e-06	7	27201532	A	C	0.76106	0.0896551	0.0189544	PWY.3001..superpathway.of.L.isoleucine.biosynthesis.I	7738
	rs7899564	1.04059e-06	10	3329343	A	G	0.929969	-0.155414	0.0318224	PWY.3001..superpathway.of.L.isoleucine.biosynthesis.I	7738
	rs11630219	6.27475e-06	15	28041307	G	C	0.405623	-0.0748087	0.0165619	PWY.3001..superpathway.of.L.isoleucine.biosynthesis.I	7738
	rs2107539	1.29222e-06	17	34322610	T	C	0.243451	-0.105223	0.0217361	PWY.3001..superpathway.of.L.isoleucine.biosynthesis.I	7738
	rs62228654	4.80425e-07	22	44801226	C	G	0.0668159	-0.169803	0.0337315	PWY.3001..superpathway.of.L.isoleucine.biosynthesis.I	7738
GCST90027532	rs196364	1.72e-07	3	38370556	G	A	0.357856	-0.175505	0.0335734	PWY.3781..aerobic.respiration.I..cytochrome.c.	7738
	rs6940694	6.02e-07	6	94274392	A	G	0.050385	-0.394297	0.0790102	PWY.3781..aerobic.respiration.I..cytochrome.c.	7738
GCST90027533	rs6425766	6.15558e-06	1	32007672	A	G	0.481903	0.072575	0.016053	PWY.4242..pantothenate.and.coenzyme.A.biosynthesis.III	7738
	rs10493855	6.81129e-06	1	92067107	C	A	0.114882	-0.115641	0.0257008	PWY.4242..pantothenate.and.coenzyme.A.biosynthesis.III	7738
	rs734224	2.61576e-06	4	7703358	T	G	0.162338	-0.104059	0.0221454	PWY.4242..pantothenate.and.coenzyme.A.biosynthesis.III	7738
	rs13142904	4.69403e-07	4	54318414	T	C	0.0600325	-0.179214	0.0355695	PWY.4242..pantothenate.and.coenzyme.A.biosynthesis.III	7738
	rs62483577	8.8852e-06	7	122371648	C	A	0.658251	-0.0768044	0.0172879	PWY.4242..pantothenate.and.coenzyme.A.biosynthesis.III	7738
	rs11012848	7.68041e-06	10	18455071	T	C	0.311378	-0.077322	0.0172829	PWY.4242..pantothenate.and.coenzyme.A.biosynthesis.III	7738
	rs78983051	3.31005e-06	10	68944751	G	A	0.10593	0.125465	0.0269784	PWY.4242..pantothenate.and.coenzyme.A.biosynthesis.III	7738
	rs10831658	1.62399e-06	11	2279372	A	G	0.207313	-0.0955848	0.0199329	PWY.4242..pantothenate.and.coenzyme.A.biosynthesis.III	7738
	rs286908	1.99827e-06	11	34658857	A	G	0.293175	-0.0828651	0.0174321	PWY.4242..pantothenate.and.coenzyme.A.biosynthesis.III	7738
	rs2187564	3.40413e-06	11	77682279	A	C	0.416147	-0.0749433	0.0161349	PWY.4242..pantothenate.and.coenzyme.A.biosynthesis.III	7738
	rs9599845	5.26871e-06	13	71978130	C	T	0.237486	0.0920387	0.0202114	PWY.4242..pantothenate.and.coenzyme.A.biosynthesis.III	7738
	rs235996	5.19478e-06	16	71285171	A	G	0.145756	-0.102719	0.0225421	PWY.4242..pantothenate.and.coenzyme.A.biosynthesis.III	7738
	rs371346	3.32635e-06	18	44250955	G	A	0.280494	-0.0823282	0.0177066	PWY.4242..pantothenate.and.coenzyme.A.biosynthesis.III	7738
	rs7251031	3.4135e-07	19	11266693	G	T	0.308299	-0.0883793	0.0173325	PWY.4242..pantothenate.and.coenzyme.A.biosynthesis.III	7738
GCST90027534	rs17530744	9.74917e-06	4	22348934	C	G	0.217453	-0.0919772	0.0207968	PWY.4984..urea.cycle	7738
	rs1035394	4.14772e-06	5	58013548	T	A	0.690265	-0.0818655	0.017782	PWY.4984..urea.cycle	7738
	rs12113402	5.62628e-06	7	97567997	T	C	0.279523	0.0861076	0.0189666	PWY.4984..urea.cycle	7738
	rs7825304	4.9852e-06	8	15420526	T	A	0.465015	0.0742678	0.0162675	PWY.4984..urea.cycle	7738
	rs3131899	9.36579e-06	9	97025979	T	C	0.366633	0.0763958	0.01724	PWY.4984..urea.cycle	7738
	rs7906344	7.79443e-06	10	14168048	A	G	0.629833	-0.0755594	0.0169008	PWY.4984..urea.cycle	7738
	rs17772715	9.67447e-06	14	49342300	C	T	0.722259	0.0798891	0.0180568	PWY.4984..urea.cycle	7738
	rs11862432	9.79972e-06	16	1111401	T	C	0.345883	0.0808289	0.0182807	PWY.4984..urea.cycle	7738
	rs79525129	5.9525e-06	19	46806527	T	C	0.135183	0.10894	0.0240589	PWY.4984..urea.cycle	7738
	rs2213429	8.15896e-06	22	37217172	T	C	0.182428	-0.0964336	0.0216172	PWY.4984..urea.cycle	7738
GCST90027535	rs61775945	1.9e-06	1	63105389	T	C	0.0707767	0.157204	0.032997	PWY4FS.7..phosphatidylglycerol.biosynthesis.I..plastidic.	7738
	rs10913647	6.83e-06	1	178911816	C	T	0.0581311	-0.155118	0.0344796	PWY4FS.7..phosphatidylglycerol.biosynthesis.I..plastidic.	7738
	rs138195517	3.28e-06	3	83521231	A	G	0.0684669	-0.150044	0.0322521	PWY4FS.7..phosphatidylglycerol.biosynthesis.I..plastidic.	7738
	rs36054004	7.48e-06	5	8128982	A	T	0.268377	0.0829794	0.0185245	PWY4FS.7..phosphatidylglycerol.biosynthesis.I..plastidic.	7738
	rs2112412	7.03e-06	5	92131316	C	T	0.832064	-0.0979145	0.021794	PWY4FS.7..phosphatidylglycerol.biosynthesis.I..plastidic.	7738
	rs9640172	4.16e-06	7	151025947	G	A	0.204853	0.09425	0.0204759	PWY4FS.7..phosphatidylglycerol.biosynthesis.I..plastidic.	7738
	rs6468082	7.69e-06	8	31962508	C	G	0.695665	-0.0787155	0.0175958	PWY4FS.7..phosphatidylglycerol.biosynthesis.I..plastidic.	7738
	rs10093578	9.15e-07	8	40420851	A	G	0.0808034	-0.153626	0.0312936	PWY4FS.7..phosphatidylglycerol.biosynthesis.I..plastidic.	7738
	rs7956970	8.32e-06	12	18042981	T	A	0.632831	0.0751632	0.0168648	PWY4FS.7..phosphatidylglycerol.biosynthesis.I..plastidic.	7738
	rs1845684	8.54e-06	12	58787329	T	A	0.140983	0.103223	0.0231897	PWY4FS.7..phosphatidylglycerol.biosynthesis.I..plastidic.	7738
	rs11630392	7.26e-06	15	86253288	C	G	0.560299	0.0728462	0.0162385	PWY4FS.7..phosphatidylglycerol.biosynthesis.I..plastidic.	7738
	rs11080532	4.11e-06	18	11707320	G	A	0.694008	0.0868119	0.0188477	PWY4FS.7..phosphatidylglycerol.biosynthesis.I..plastidic.	7738
	rs3907130	9.25e-06	18	48149013	T	G	0.372901	-0.0755738	0.0170438	PWY4FS.7..phosphatidylglycerol.biosynthesis.I..plastidic.	7738
	rs4807749	9.09e-06	19	5397006	G	A	0.215572	0.0873442	0.0196818	PWY4FS.7..phosphatidylglycerol.biosynthesis.I..plastidic.	7738
GCST90027536	rs608108	2.20129e-06	1	34193735	C	T	0.303646	0.105095	0.0221999	PWY.5005..biotin.biosynthesis.II	7738
	rs778115	1.03877e-06	2	147940493	C	T	0.579362	-0.101046	0.0206887	PWY.5005..biotin.biosynthesis.II	7738
	rs73852710	2.94147e-06	4	139888284	G	T	0.0695707	-0.187124	0.0400277	PWY.5005..biotin.biosynthesis.II	7738
	rs9765093	3.74639e-06	5	75748115	A	G	0.265378	0.109305	0.0236336	PWY.5005..biotin.biosynthesis.II	7738
	rs17569415	3.73868e-06	7	151641278	A	G	0.340946	0.0985581	0.021308	PWY.5005..biotin.biosynthesis.II	7738
	rs11143787	9.53944e-06	9	76715482	G	A	0.285638	-0.10532	0.0237885	PWY.5005..biotin.biosynthesis.II	7738
	rs16908224	5.04242e-06	11	10736799	G	A	0.230424	-0.108766	0.0238363	PWY.5005..biotin.biosynthesis.II	7738
	rs9569181	5.77307e-06	13	55604000	C	T	0.081752	-0.169449	0.0373685	PWY.5005..biotin.biosynthesis.II	7738
	rs113053719	3.27834e-06	14	50958256	A	C	0.100986	0.158942	0.0341622	PWY.5005..biotin.biosynthesis.II	7738
	rs17645023	9.78208e-08	17	64917033	T	A	0.245424	0.125699	0.0235802	PWY.5005..biotin.biosynthesis.II	7738
	rs6062355	3.60937e-06	20	62817662	T	G	0.144955	-0.143298	0.0309319	PWY.5005..biotin.biosynthesis.II	7738
GCST90027537	rs35986566	8.1e-06	4	7491435	G	A	0.386074	0.0824125	0.0184681	PWY.5022..4.aminobutanoate.degradation.V	7738
	rs2239926	1.15e-06	7	18636561	C	G	0.276888	0.0965996	0.0198604	PWY.5022..4.aminobutanoate.degradation.V	7738
	rs117829634	1.44e-06	14	56515574	G	A	0.0747059	-0.174867	0.0362802	PWY.5022..4.aminobutanoate.degradation.V	7738
	rs2948520	8.95e-06	17	25902751	T	C	0.501949	0.0801306	0.0180433	PWY.5022..4.aminobutanoate.degradation.V	7738
	rs6105464	6.86e-06	20	15746520	A	C	0.323442	-0.0847624	0.0188444	PWY.5022..4.aminobutanoate.degradation.V	7738
GCST90027538	rs12028490	4.74e-06	1	226678563	T	C	0.0871635	-0.274747	0.0600411	PWY.5088..L.glutamate.degradation.VIII..to.propanoate.	7738
	rs6438382	5.18e-06	3	116835199	A	G	0.492623	-0.161494	0.035435	PWY.5088..L.glutamate.degradation.VIII..to.propanoate.	7738
	rs11732315	1.01e-06	4	189412503	A	G	0.0608812	0.346719	0.0709011	PWY.5088..L.glutamate.degradation.VIII..to.propanoate.	7738
	rs2127754	4.83e-06	6	49482342	A	G	0.368415	-0.161332	0.0352874	PWY.5088..L.glutamate.degradation.VIII..to.propanoate.	7738
	rs77267984	7.55e-06	6	154637444	T	C	0.0771424	-0.302329	0.0675211	PWY.5088..L.glutamate.degradation.VIII..to.propanoate.	7738
	rs675403	6.63e-06	11	3767371	G	A	0.253467	0.174413	0.0387138	PWY.5088..L.glutamate.degradation.VIII..to.propanoate.	7738
	rs9927590	9.28e-09	16	78318743	T	C	0.0843884	-0.339265	0.0590702	PWY.5088..L.glutamate.degradation.VIII..to.propanoate.	7738
	rs4507010	8.35e-06	18	64610339	G	A	0.724424	0.177948	0.0399342	PWY.5088..L.glutamate.degradation.VIII..to.propanoate.	7738
GCST90027539	rs10874012	2.54952e-06	1	79566113	G	C	0.177507	0.0997826	0.0212117	PWY.5097..L.lysine.biosynthesis.VI	7738
	rs7557745	3.76518e-06	2	107531452	C	T	0.930722	-0.148732	0.0321656	PWY.5097..L.lysine.biosynthesis.VI	7738
	rs289852	8.62248e-06	2	152023325	C	G	0.37541	-0.0741851	0.0166741	PWY.5097..L.lysine.biosynthesis.VI	7738
	rs111440229	8.55318e-06	4	77728817	G	A	0.0553672	-0.162824	0.0365826	PWY.5097..L.lysine.biosynthesis.VI	7738
	rs6873153	6.12503e-06	5	25463696	T	C	0.211044	-0.0897738	0.0198525	PWY.5097..L.lysine.biosynthesis.VI	7738
	rs6882828	6.64789e-06	5	82009655	T	G	0.178837	0.0951708	0.0211272	PWY.5097..L.lysine.biosynthesis.VI	7738
	rs3734447	4.31754e-06	6	127771452	G	T	0.597407	-0.0755862	0.016448	PWY.5097..L.lysine.biosynthesis.VI	7738
	rs56166050	3.73957e-06	7	5342980	T	C	0.194657	0.101884	0.0220272	PWY.5097..L.lysine.biosynthesis.VI	7738
	rs805719	9.69365e-06	10	105805310	A	G	0.827742	-0.0969086	0.0219057	PWY.5097..L.lysine.biosynthesis.VI	7738
	rs4939301	6.75906e-07	11	59740294	T	C	0.555692	-0.0833505	0.0167769	PWY.5097..L.lysine.biosynthesis.VI	7738
	rs10748397	9.74796e-06	12	44933553	G	T	0.758401	0.0837637	0.0189395	PWY.5097..L.lysine.biosynthesis.VI	7738
	rs76301358	7.74903e-06	17	47887443	A	G	0.171596	0.0962915	0.0215321	PWY.5097..L.lysine.biosynthesis.VI	7738
	rs754639	5.0476e-07	17	80883567	A	G	0.33023	0.092514	0.0184126	PWY.5097..L.lysine.biosynthesis.VI	7738
	rs7242421	2.8434e-06	18	30107104	C	T	0.315865	-0.0855779	0.0182788	PWY.5097..L.lysine.biosynthesis.VI	7738
	rs2822654	1.69323e-07	21	15765902	C	A	0.498252	0.0851494	0.0162803	PWY.5097..L.lysine.biosynthesis.VI	7738
GCST90027540	rs602386	5.98351e-06	1	9405923	G	C	0.18448	-0.0971919	0.0214695	PWY.5100..pyruvate.fermentation.to.acetate.and.lactate.II	7738
	rs75331157	8.72347e-06	1	63553371	G	C	0.057573	0.159162	0.035794	PWY.5100..pyruvate.fermentation.to.acetate.and.lactate.II	7738
	rs12128621	5.16652e-07	1	214584517	A	T	0.50452	-0.0825138	0.0164369	PWY.5100..pyruvate.fermentation.to.acetate.and.lactate.II	7738
	rs7595525	7.71529e-06	2	49254815	C	A	0.200693	-0.0912273	0.0203954	PWY.5100..pyruvate.fermentation.to.acetate.and.lactate.II	7738
	rs4533457	6.59854e-06	2	67787348	G	T	0.813065	0.0949563	0.0210722	PWY.5100..pyruvate.fermentation.to.acetate.and.lactate.II	7738
	rs2624881	6.24599e-06	4	177169430	C	T	0.0879416	0.128454	0.0284322	PWY.5100..pyruvate.fermentation.to.acetate.and.lactate.II	7738
	rs11249616	2.638e-06	5	178617695	A	G	0.219036	-0.0960622	0.0204511	PWY.5100..pyruvate.fermentation.to.acetate.and.lactate.II	7738
	rs3812328	6.25483e-06	7	29517436	A	G	0.347247	-0.0772099	0.017091	PWY.5100..pyruvate.fermentation.to.acetate.and.lactate.II	7738
	rs80315336	7.68309e-06	9	38310405	A	G	0.0654592	0.156289	0.034934	PWY.5100..pyruvate.fermentation.to.acetate.and.lactate.II	7738
	rs117996720	5.33263e-06	11	32460157	A	C	0.0608325	-0.167688	0.0368444	PWY.5100..pyruvate.fermentation.to.acetate.and.lactate.II	7738
	rs12280724	6.34824e-06	11	116613423	T	G	0.0762468	-0.137533	0.0304651	PWY.5100..pyruvate.fermentation.to.acetate.and.lactate.II	7738
	rs9954361	7.72075e-06	18	5327489	A	T	0.195492	0.0961991	0.0215077	PWY.5100..pyruvate.fermentation.to.acetate.and.lactate.II	7738
	rs4816116	5.72988e-06	20	959339	G	A	0.127913	-0.113439	0.0250079	PWY.5100..pyruvate.fermentation.to.acetate.and.lactate.II	7738
GCST90027541	rs17793651	3.76e-06	2	143316345	T	C	0.0526319	-0.173607	0.0375448	PWY.5101..L.isoleucine.biosynthesis.II	7738
	rs57592260	9.37e-07	3	29318409	T	G	0.287597	-0.0899785	0.0183466	PWY.5101..L.isoleucine.biosynthesis.II	7738
	rs10015335	5.33e-06	4	13235866	A	T	0.338509	-0.079337	0.0174319	PWY.5101..L.isoleucine.biosynthesis.II	7738
	rs67560429	8.88e-06	5	179636575	G	A	0.333713	0.0776669	0.017482	PWY.5101..L.isoleucine.biosynthesis.II	7738
	rs12189770	9.66e-06	6	138668982	G	A	0.258698	-0.0917168	0.0207282	PWY.5101..L.isoleucine.biosynthesis.II	7738
	rs4744061	3.69e-06	9	94337875	A	G	0.176991	-0.0994209	0.021482	PWY.5101..L.isoleucine.biosynthesis.II	7738
	rs680138	6.71e-06	9	110882980	T	C	0.617861	-0.0767407	0.0170434	PWY.5101..L.isoleucine.biosynthesis.II	7738
	rs34025630	3.19e-06	11	11768444	T	C	0.182399	-0.100746	0.0216268	PWY.5101..L.isoleucine.biosynthesis.II	7738
	rs2596115	7.96e-06	14	81124514	G	A	0.797058	0.0912775	0.0204376	PWY.5101..L.isoleucine.biosynthesis.II	7738
	rs116856824	5.33e-06	14	89369102	T	G	0.0546963	-0.171955	0.037782	PWY.5101..L.isoleucine.biosynthesis.II	7738
	rs28513874	5.11e-07	15	80799378	G	A	0.37101	-0.0852611	0.0169767	PWY.5101..L.isoleucine.biosynthesis.II	7738
	rs4798876	3.57e-06	18	9868910	A	G	0.468011	-0.0777825	0.016781	PWY.5101..L.isoleucine.biosynthesis.II	7738
	rs9304309	5.53e-06	18	41981339	G	A	0.252999	0.0871492	0.0191799	PWY.5101..L.isoleucine.biosynthesis.II	7738
GCST90027542	rs17042641	1.74e-06	3	107994	C	G	0.251995	-0.0893593	0.0186885	PWY.5104..L.isoleucine.biosynthesis.IV	7738
	rs111831915	9.5e-06	5	21335901	A	G	0.091669	0.127343	0.0287575	PWY.5104..L.isoleucine.biosynthesis.IV	7738
	rs153114	1.49e-06	5	106773195	C	T	0.271122	-0.0876991	0.0182213	PWY.5104..L.isoleucine.biosynthesis.IV	7738
	rs10810562	2.36e-07	9	16397155	C	T	0.857462	-0.119688	0.0231574	PWY.5104..L.isoleucine.biosynthesis.IV	7738
	rs1904729	3.51e-06	10	67455242	A	G	0.596126	0.0773397	0.0166746	PWY.5104..L.isoleucine.biosynthesis.IV	7738
	rs1887496	4.26e-06	14	33859612	G	A	0.406246	-0.0749804	0.0163068	PWY.5104..L.isoleucine.biosynthesis.IV	7738
	rs77090789	2.12e-06	18	71957315	C	T	0.110354	-0.122242	0.0257831	PWY.5104..L.isoleucine.biosynthesis.IV	7738
	rs1997943	4.61e-06	20	7384810	A	G	0.245532	0.0858536	0.0187379	PWY.5104..L.isoleucine.biosynthesis.IV	7738
	rs76878083	5.82e-06	21	46463639	T	C	0.0879141	0.139461	0.0307677	PWY.5104..L.isoleucine.biosynthesis.IV	7738
GCST90027543	rs3010318	9.93e-07	1	59556763	G	T	0.856341	0.12472	0.0254893	PWY.5121..superpathway.of.geranylgeranyl.diphosphate.biosynthesis.II..via.MEP.	7738
	rs12468621	6.91e-06	2	10024053	G	C	0.0778536	-0.156225	0.0347432	PWY.5121..superpathway.of.geranylgeranyl.diphosphate.biosynthesis.II..via.MEP.	7738
	rs12477233	1.94e-06	2	121097024	A	G	0.0953506	0.172524	0.0362487	PWY.5121..superpathway.of.geranylgeranyl.diphosphate.biosynthesis.II..via.MEP.	7738
	rs34280534	2.68e-06	2	128354823	C	G	0.195189	0.10559	0.0224937	PWY.5121..superpathway.of.geranylgeranyl.diphosphate.biosynthesis.II..via.MEP.	7738
	rs11708774	2.97e-06	3	110300607	G	A	0.370633	-0.0874978	0.0187245	PWY.5121..superpathway.of.geranylgeranyl.diphosphate.biosynthesis.II..via.MEP.	7738
	rs6872950	8.27e-06	5	179180235	T	C	0.787312	0.0967609	0.0217042	PWY.5121..superpathway.of.geranylgeranyl.diphosphate.biosynthesis.II..via.MEP.	7738
	rs1348	3.58e-06	6	10449258	C	T	0.198638	-0.103083	0.0222436	PWY.5121..superpathway.of.geranylgeranyl.diphosphate.biosynthesis.II..via.MEP.	7738
	rs7768092	4.05e-06	6	168705006	C	T	0.0753044	0.168872	0.0366397	PWY.5121..superpathway.of.geranylgeranyl.diphosphate.biosynthesis.II..via.MEP.	7738
	rs73223276	6.64e-06	8	21069931	A	C	0.076636	0.16298	0.0361788	PWY.5121..superpathway.of.geranylgeranyl.diphosphate.biosynthesis.II..via.MEP.	7738
	rs34880012	5.36e-07	8	81333057	C	T	0.0974342	-0.168228	0.0335577	PWY.5121..superpathway.of.geranylgeranyl.diphosphate.biosynthesis.II..via.MEP.	7738
	rs324546	2.9e-06	9	9107265	G	A	0.623757	-0.0869535	0.0185896	PWY.5121..superpathway.of.geranylgeranyl.diphosphate.biosynthesis.II..via.MEP.	7738
	rs118145836	4.52e-06	14	94884667	A	G	0.125925	-0.128246	0.0279642	PWY.5121..superpathway.of.geranylgeranyl.diphosphate.biosynthesis.II..via.MEP.	7738
GCST90027544	rs57556486	6.78e-06	1	228187478	C	A	0.100193	-0.166228	0.0369351	PWY.5173..superpathway.of.acetyl.CoA.biosynthesis	7738
	rs72802218	5.7e-06	2	52694626	C	A	0.276743	0.110332	0.0243166	PWY.5173..superpathway.of.acetyl.CoA.biosynthesis	7738
	rs11684212	4.09e-06	2	151954480	T	C	0.0510055	-0.233394	0.0506614	PWY.5173..superpathway.of.acetyl.CoA.biosynthesis	7738
	rs78721974	5.95e-06	2	235589724	G	C	0.0762398	0.194905	0.0430417	PWY.5173..superpathway.of.acetyl.CoA.biosynthesis	7738
	rs10433369	2.67e-06	3	105180455	A	T	0.212694	-0.127888	0.0272418	PWY.5173..superpathway.of.acetyl.CoA.biosynthesis	7738
	rs56349005	8e-06	6	76127908	T	C	0.193825	-0.125349	0.0280718	PWY.5173..superpathway.of.acetyl.CoA.biosynthesis	7738
	rs16880922	9.2e-06	6	89297191	T	C	0.0949568	0.169769	0.0382782	PWY.5173..superpathway.of.acetyl.CoA.biosynthesis	7738
	rs72497321	7.45e-06	8	120016152	G	A	0.104649	-0.163914	0.0365851	PWY.5173..superpathway.of.acetyl.CoA.biosynthesis	7738
	rs9969725	4e-07	9	110766582	G	A	0.0970736	-0.195776	0.0386241	PWY.5173..superpathway.of.acetyl.CoA.biosynthesis	7738
	rs4442602	8.5e-06	12	125710951	C	T	0.67759	-0.109588	0.0246138	PWY.5173..superpathway.of.acetyl.CoA.biosynthesis	7738
	rs9965721	3.47e-06	18	71504308	C	A	0.57824	-0.11424	0.0246148	PWY.5173..superpathway.of.acetyl.CoA.biosynthesis	7738
	rs8108922	1.71e-06	19	691025	T	C	0.557354	-0.105907	0.022132	PWY.5173..superpathway.of.acetyl.CoA.biosynthesis	7738
GCST90027545	rs6705904	2.4e-06	2	65770031	G	T	0.607313	0.0777489	0.0164847	PWY.5177..glutaryl.CoA.degradation	7738
	rs6771585	8.57e-06	3	11766199	T	C	0.268426	-0.0828843	0.0186237	PWY.5177..glutaryl.CoA.degradation	7738
	rs73035953	8.76e-06	5	9599686	A	G	0.182476	-0.0938675	0.0211146	PWY.5177..glutaryl.CoA.degradation	7738
	rs2467707	3.2e-06	8	25541866	C	T	0.890111	0.119244	0.0256029	PWY.5177..glutaryl.CoA.degradation	7738
	rs2769148	2.54e-06	9	112546059	A	T	0.0847084	-0.137397	0.0292051	PWY.5177..glutaryl.CoA.degradation	7738
	rs34436485	8.64e-06	12	53018845	G	T	0.22915	-0.0863431	0.0194084	PWY.5177..glutaryl.CoA.degradation	7738
	rs6504045	4.33e-06	17	59555112	G	A	0.265363	0.0838954	0.0182589	PWY.5177..glutaryl.CoA.degradation	7738
	rs36720	8.57e-06	19	16567351	C	T	0.306315	-0.078686	0.0176808	PWY.5177..glutaryl.CoA.degradation	7738
	rs2746259	7.04e-06	20	61456061	A	G	0.621172	0.0816556	0.0181758	PWY.5177..glutaryl.CoA.degradation	7738
GCST90027546	rs7514177	5.65604e-07	1	77782761	A	G	0.367239	0.0845949	0.0169102	PWY.5188..tetrapyrrole.biosynthesis.I..from.glutamate.	7738
	rs6883971	3.50777e-06	5	171336723	A	G	0.500646	-0.0747935	0.0161242	PWY.5188..tetrapyrrole.biosynthesis.I..from.glutamate.	7738
	rs6955039	4.59245e-06	7	34661703	A	G	0.0870727	0.132395	0.0288909	PWY.5188..tetrapyrrole.biosynthesis.I..from.glutamate.	7738
	rs143423622	9.86718e-07	8	49077380	A	G	0.0773468	-0.151561	0.0309671	PWY.5188..tetrapyrrole.biosynthesis.I..from.glutamate.	7738
	rs10097925	5.32991e-06	8	113227264	G	A	0.0903157	0.127694	0.0280562	PWY.5188..tetrapyrrole.biosynthesis.I..from.glutamate.	7738
	rs72836424	6.47836e-06	10	129037453	C	T	0.0785636	0.134741	0.0298751	PWY.5188..tetrapyrrole.biosynthesis.I..from.glutamate.	7738
	rs602124	9.06351e-06	11	69388853	C	G	0.772156	-0.085996	0.0193755	PWY.5188..tetrapyrrole.biosynthesis.I..from.glutamate.	7738
	rs4268811	5.86616e-07	17	25944596	C	A	0.332946	0.0874016	0.0174958	PWY.5188..tetrapyrrole.biosynthesis.I..from.glutamate.	7738
	rs61086481	9.36662e-06	18	60087961	A	G	0.210287	0.0879345	0.019844	PWY.5188..tetrapyrrole.biosynthesis.I..from.glutamate.	7738
	rs4810354	6.77569e-07	20	40986511	A	G	0.727515	-0.093531	0.0188279	PWY.5188..tetrapyrrole.biosynthesis.I..from.glutamate.	7738
GCST90027547	rs78900653	5.06126e-06	1	30754665	G	A	0.0626405	-0.186456	0.0408695	PWY.5189..tetrapyrrole.biosynthesis.II..from.glycine.	7738
	rs497333	7.07417e-06	1	40207169	G	T	0.668849	-0.100133	0.0222943	PWY.5189..tetrapyrrole.biosynthesis.II..from.glycine.	7738
	rs11164337	1.13463e-06	1	102389733	T	C	0.335786	-0.103145	0.0211939	PWY.5189..tetrapyrrole.biosynthesis.II..from.glycine.	7738
	rs1408826	8.78088e-07	1	199203902	C	G	0.532828	0.0991627	0.0201667	PWY.5189..tetrapyrrole.biosynthesis.II..from.glycine.	7738
	rs9999134	9.39888e-06	4	163176156	A	T	0.413889	-0.0906156	0.0204524	PWY.5189..tetrapyrrole.biosynthesis.II..from.glycine.	7738
	rs9394084	6.30736e-06	6	11451424	A	G	0.249958	-0.112177	0.0248409	PWY.5189..tetrapyrrole.biosynthesis.II..from.glycine.	7738
	rs4291387	6.8466e-06	9	98843638	A	G	0.326343	0.0960681	0.021356	PWY.5189..tetrapyrrole.biosynthesis.II..from.glycine.	7738
	rs11601607	4.88879e-06	11	57434906	T	G	0.0739059	-0.177624	0.0388716	PWY.5189..tetrapyrrole.biosynthesis.II..from.glycine.	7738
	rs17181375	7.98645e-06	12	5678868	A	G	0.0764906	0.170862	0.0382622	PWY.5189..tetrapyrrole.biosynthesis.II..from.glycine.	7738
	rs4930770	6.30997e-06	12	5716886	T	C	0.245025	0.105489	0.0233603	PWY.5189..tetrapyrrole.biosynthesis.II..from.glycine.	7738
	rs2695011	6.39029e-06	12	19936331	T	C	0.935027	0.20264	0.044901	PWY.5189..tetrapyrrole.biosynthesis.II..from.glycine.	7738
	rs1696430	8.13257e-06	12	130499183	A	G	0.0698958	-0.1744	0.0390885	PWY.5189..tetrapyrrole.biosynthesis.II..from.glycine.	7738
	rs1437589	1.92961e-06	15	96655633	C	G	0.475967	-0.0966287	0.0202973	PWY.5189..tetrapyrrole.biosynthesis.II..from.glycine.	7738
	rs28645782	4.39011e-06	15	99991266	C	T	0.741605	0.107058	0.0233139	PWY.5189..tetrapyrrole.biosynthesis.II..from.glycine.	7738
GCST90027548	rs55974538	8.57238e-06	1	193894993	A	G	0.117807	-0.11291	0.025371	PWY.5345..superpathway.of.L.methionine.biosynthesis..by.sulfhydrylation.	7738
	rs2305588	1.59255e-06	2	182347072	C	T	0.200682	-0.0980614	0.0204326	PWY.5345..superpathway.of.L.methionine.biosynthesis..by.sulfhydrylation.	7738
	rs34153461	9.52166e-06	7	83135132	C	A	0.457711	0.0759731	0.0171584	PWY.5345..superpathway.of.L.methionine.biosynthesis..by.sulfhydrylation.	7738
	rs11631625	6.47073e-06	15	66608731	G	A	0.241789	-0.0861176	0.0190931	PWY.5345..superpathway.of.L.methionine.biosynthesis..by.sulfhydrylation.	7738
	rs12442423	9.65536e-06	15	93939999	C	A	0.168002	-0.0975472	0.0220458	PWY.5345..superpathway.of.L.methionine.biosynthesis..by.sulfhydrylation.	7738
	rs77586457	1.4039e-06	16	24512006	A	G	0.0567096	0.175786	0.0364365	PWY.5345..superpathway.of.L.methionine.biosynthesis..by.sulfhydrylation.	7738
	rs36095827	8.88323e-08	17	4423541	T	G	0.52524	0.0875099	0.0163625	PWY.5345..superpathway.of.L.methionine.biosynthesis..by.sulfhydrylation.	7738
	rs77995790	4.24401e-06	18	34081413	C	T	0.0617925	-0.158003	0.0343555	PWY.5345..superpathway.of.L.methionine.biosynthesis..by.sulfhydrylation.	7738
GCST90027549	rs469926	7.15438e-06	1	162397263	C	T	0.582726	-0.0936989	0.0208728	PWY.5384..sucrose.degradation.IV..sucrose.phosphorylase.	7738
	rs1641129	5.66453e-06	2	10627860	T	G	0.0583257	-0.204992	0.045167	PWY.5384..sucrose.degradation.IV..sucrose.phosphorylase.	7738
	rs6794521	2.53537e-06	3	165267123	C	T	0.545526	0.0956983	0.0203386	PWY.5384..sucrose.degradation.IV..sucrose.phosphorylase.	7738
	rs12646654	9.85011e-06	4	15172967	C	T	0.315164	-0.0955337	0.0216118	PWY.5384..sucrose.degradation.IV..sucrose.phosphorylase.	7738
	rs140865787	2.25982e-06	4	100552764	T	C	0.0548948	0.211017	0.0446248	PWY.5384..sucrose.degradation.IV..sucrose.phosphorylase.	7738
	rs2962259	1.5466e-06	5	50414347	C	T	0.799817	0.122254	0.0254425	PWY.5384..sucrose.degradation.IV..sucrose.phosphorylase.	7738
	rs2690294	6.87542e-06	7	95445260	G	C	0.450437	-0.0945844	0.0210304	PWY.5384..sucrose.degradation.IV..sucrose.phosphorylase.	7738
	rs10450895	4.28136e-06	14	81825240	T	C	0.417494	-0.0956152	0.0207984	PWY.5384..sucrose.degradation.IV..sucrose.phosphorylase.	7738
GCST90027550	rs17029909	2.99557e-06	1	6882189	G	A	0.234966	-0.109856	0.023518	PWY.5505..L.glutamate.and.L.glutamine.biosynthesis	7738
	rs1323288	6.64585e-06	1	59246115	G	T	0.264833	-0.104898	0.0232863	PWY.5505..L.glutamate.and.L.glutamine.biosynthesis	7738
	rs13407420	7.10923e-06	2	52016410	A	C	0.463935	0.0901004	0.0200652	PWY.5505..L.glutamate.and.L.glutamine.biosynthesis	7738
	rs78559400	1.9794e-06	2	227486298	T	C	0.0569253	0.229021	0.0481591	PWY.5505..L.glutamate.and.L.glutamine.biosynthesis	7738
	rs76063194	1.52561e-06	4	134927861	T	G	0.0928905	0.16236	0.0337697	PWY.5505..L.glutamate.and.L.glutamine.biosynthesis	7738
	rs32064	2.23926e-06	5	11249206	T	C	0.465387	0.0953215	0.0201502	PWY.5505..L.glutamate.and.L.glutamine.biosynthesis	7738
	rs1265156	5.12264e-06	6	31142297	A	C	0.311627	-0.0977303	0.0214335	PWY.5505..L.glutamate.and.L.glutamine.biosynthesis	7738
	rs72956316	2.3924e-06	6	102156641	C	T	0.110632	-0.151959	0.0322146	PWY.5505..L.glutamate.and.L.glutamine.biosynthesis	7738
	rs11144743	7.23911e-06	9	71621434	T	C	0.0718881	-0.171868	0.0383075	PWY.5505..L.glutamate.and.L.glutamine.biosynthesis	7738
	rs77963678	7.51121e-06	10	18482561	C	T	0.0974272	0.15031	0.0335615	PWY.5505..L.glutamate.and.L.glutamine.biosynthesis	7738
	rs61311341	4.78004e-06	10	45225931	G	T	0.100968	-0.155422	0.0339779	PWY.5505..L.glutamate.and.L.glutamine.biosynthesis	7738
	rs12414617	3.79173e-07	10	118056285	G	T	0.0745865	-0.199019	0.0391838	PWY.5505..L.glutamate.and.L.glutamine.biosynthesis	7738
	rs472752	6.67317e-06	10	130589876	C	A	0.598315	0.0930875	0.0206684	PWY.5505..L.glutamate.and.L.glutamine.biosynthesis	7738
	rs11027972	1.98026e-06	11	24541340	G	A	0.0624236	-0.202865	0.0426597	PWY.5505..L.glutamate.and.L.glutamine.biosynthesis	7738
	rs16934689	1.9845e-06	11	40320791	G	A	0.125403	-0.145495	0.0305982	PWY.5505..L.glutamate.and.L.glutamine.biosynthesis	7738
	rs58095618	3.44541e-06	20	59174660	A	G	0.100818	-0.152287	0.0328042	PWY.5505..L.glutamate.and.L.glutamine.biosynthesis	7738
GCST90027551	rs114111279	2.49949e-06	3	26853818	A	C	0.0785548	0.346972	0.0736956	PWY.5656..mannosylglycerate.biosynthesis.I	7738
	rs35832957	2.64873e-06	3	186707884	T	C	0.161574	0.25379	0.0540401	PWY.5656..mannosylglycerate.biosynthesis.I	7738
	rs10001022	5.50946e-08	4	45393364	T	C	0.0692782	0.397916	0.0732267	PWY.5656..mannosylglycerate.biosynthesis.I	7738
	rs844134	4.67361e-06	6	158181048	T	C	0.290074	-0.199912	0.0436591	PWY.5656..mannosylglycerate.biosynthesis.I	7738
	rs273145	6.25852e-06	7	41508929	C	T	0.686695	0.183214	0.0405569	PWY.5656..mannosylglycerate.biosynthesis.I	7738
	rs12667987	8.9512e-06	7	139354235	G	C	0.459822	-0.181826	0.0409418	PWY.5656..mannosylglycerate.biosynthesis.I	7738
	rs11217548	4.80205e-06	11	119742803	T	C	0.0682151	-0.34505	0.0754496	PWY.5656..mannosylglycerate.biosynthesis.I	7738
	rs28510778	3.77328e-06	16	24509583	T	C	0.0522974	-0.412225	0.0891587	PWY.5656..mannosylglycerate.biosynthesis.I	7738
	rs12930516	3.2972e-06	16	86742581	C	T	0.561242	0.178996	0.0384823	PWY.5656..mannosylglycerate.biosynthesis.I	7738
	rs6063434	4.99243e-06	20	48413539	G	A	0.771033	-0.208672	0.0457102	PWY.5656..mannosylglycerate.biosynthesis.I	7738
GCST90027552	rs13007173	5.57516e-06	2	114001921	G	A	0.101073	0.129791	0.0285764	PWY.5659..GDP.mannose.biosynthesis	7738
	rs56385884	6.25055e-06	2	144710295	G	A	0.0888632	-0.127456	0.0282124	PWY.5659..GDP.mannose.biosynthesis	7738
	rs73100534	1.89397e-06	3	66441929	C	G	0.0944874	-0.132943	0.0279034	PWY.5659..GDP.mannose.biosynthesis	7738
	rs2666365	4.32457e-06	3	190827728	T	C	0.176541	-0.0953908	0.020759	PWY.5659..GDP.mannose.biosynthesis	7738
	rs4837963	1.38987e-06	9	125165794	T	C	0.116006	0.121846	0.0252455	PWY.5659..GDP.mannose.biosynthesis	7738
	rs7086625	2.14939e-06	10	72518441	T	G	0.15398	0.104962	0.0221493	PWY.5659..GDP.mannose.biosynthesis	7738
	rs72929354	3.70176e-06	11	34588712	C	G	0.0635831	-0.162909	0.0352049	PWY.5659..GDP.mannose.biosynthesis	7738
	rs73170444	3.12747e-07	22	47497291	A	C	0.0520125	0.212819	0.041602	PWY.5659..GDP.mannose.biosynthesis	7738
GCST90027553	rs3860223	7.5066e-06	1	111125481	T	C	0.808219	0.0907144	0.0202542	PWY.5667..CDP.diacylglycerol.biosynthesis.I	7738
	rs111866871	3.36134e-06	2	207610744	G	A	0.110014	-0.117675	0.0253206	PWY.5667..CDP.diacylglycerol.biosynthesis.I	7738
	rs304820	6.54021e-06	3	30744505	T	G	0.307552	-0.0780772	0.0173192	PWY.5667..CDP.diacylglycerol.biosynthesis.I	7738
	rs73087038	3.41208e-06	3	52996874	C	T	0.0592312	-0.160748	0.0346118	PWY.5667..CDP.diacylglycerol.biosynthesis.I	7738
	rs76005509	1.83274e-06	3	130974258	A	C	0.118369	-0.120097	0.025172	PWY.5667..CDP.diacylglycerol.biosynthesis.I	7738
	rs9853551	5.5654e-06	3	149889584	C	T	0.625431	0.0742126	0.0163382	PWY.5667..CDP.diacylglycerol.biosynthesis.I	7738
	rs74537816	3.91917e-06	4	59022589	C	T	0.1229	-0.11528	0.024976	PWY.5667..CDP.diacylglycerol.biosynthesis.I	7738
	rs11764255	1.83525e-06	7	43488465	A	C	0.168117	0.103612	0.0217181	PWY.5667..CDP.diacylglycerol.biosynthesis.I	7738
	rs2227019	7.49102e-06	8	28615106	C	G	0.176764	0.0991645	0.0221387	PWY.5667..CDP.diacylglycerol.biosynthesis.I	7738
	rs1565690	4.98549e-07	9	72608112	A	G	0.0589198	0.175471	0.0349066	PWY.5667..CDP.diacylglycerol.biosynthesis.I	7738
	rs72768324	6.62989e-06	9	138508027	C	T	0.146899	0.104081	0.0231023	PWY.5667..CDP.diacylglycerol.biosynthesis.I	7738
	rs11040918	6.98073e-06	11	6573784	C	T	0.645727	0.0782005	0.0174	PWY.5667..CDP.diacylglycerol.biosynthesis.I	7738
	rs2662200	6.10081e-06	11	37203342	G	A	0.547052	-0.0720332	0.0159265	PWY.5667..CDP.diacylglycerol.biosynthesis.I	7738
	rs2899122	1.45498e-06	15	45043103	G	T	0.915703	-0.141827	0.029441	PWY.5667..CDP.diacylglycerol.biosynthesis.I	7738
	rs62087427	8.5759e-06	18	9559220	G	A	0.100849	0.11829	0.0265803	PWY.5667..CDP.diacylglycerol.biosynthesis.I	7738
	rs10409224	3.59637e-06	19	34535507	G	A	0.354823	-0.0785661	0.0169563	PWY.5667..CDP.diacylglycerol.biosynthesis.I	7738
	rs11086863	8.61526e-06	20	41783638	A	G	0.360961	-0.0782674	0.017591	PWY.5667..CDP.diacylglycerol.biosynthesis.I	7738
GCST90027554	rs4476386	7.6351e-06	2	49919228	G	C	0.5405	-0.0729334	0.0162973	PWY.5676..acetyl.CoA.fermentation.to.butanoate.II	7738
	rs55906502	8.2451e-06	4	141304509	G	A	0.0889034	0.130872	0.0293518	PWY.5676..acetyl.CoA.fermentation.to.butanoate.II	7738
	rs34218333	7.14636e-06	8	124682971	A	T	0.206715	0.0915685	0.0203971	PWY.5676..acetyl.CoA.fermentation.to.butanoate.II	7738
	rs7043302	1.46708e-06	9	9139951	T	G	0.0508132	0.187733	0.0389839	PWY.5676..acetyl.CoA.fermentation.to.butanoate.II	7738
	rs409534	4.15126e-06	10	8111168	T	C	0.209549	-0.0932478	0.0202551	PWY.5676..acetyl.CoA.fermentation.to.butanoate.II	7738
	rs4533289	1.18583e-06	16	25933464	A	G	0.129961	-0.11869	0.0244319	PWY.5676..acetyl.CoA.fermentation.to.butanoate.II	7738
	rs11077815	2.93898e-06	17	74389890	C	T	0.616275	-0.0791191	0.0169237	PWY.5676..acetyl.CoA.fermentation.to.butanoate.II	7738
	rs150794	7.49055e-06	21	43461809	G	C	0.791033	-0.0954321	0.0213054	PWY.5676..acetyl.CoA.fermentation.to.butanoate.II	7738
GCST90027555	rs801356	9.61277e-06	2	195540502	C	G	0.941383	0.154211	0.0348444	PWY.5686..UMP.biosynthesis	7738
	rs111943101	8.52811e-06	5	18816315	A	G	0.185595	-0.10313	0.0231675	PWY.5686..UMP.biosynthesis	7738
	rs542914	3.61641e-06	6	53376648	A	C	0.39647	0.0789129	0.0170354	PWY.5686..UMP.biosynthesis	7738
	rs72918404	4.40607e-06	6	96282103	C	T	0.147413	-0.105726	0.0230278	PWY.5686..UMP.biosynthesis	7738
	rs217010	1.71057e-06	7	140985728	A	T	0.544723	0.0783441	0.0163731	PWY.5686..UMP.biosynthesis	7738
	rs10100272	4.057e-06	8	19491945	G	A	0.832233	0.104402	0.0226546	PWY.5686..UMP.biosynthesis	7738
	rs7108080	4.41276e-06	11	59726765	A	G	0.508635	-0.0769942	0.0167709	PWY.5686..UMP.biosynthesis	7738
	rs754639	2.5188e-06	17	80883567	A	G	0.33023	0.0870085	0.0184865	PWY.5686..UMP.biosynthesis	7738
GCST90027556	rs7551751	6.14737e-06	1	26525855	A	G	0.598166	0.0744567	0.0164681	PWY.5695..urate.biosynthesis.inosine.5..phosphate.degradation	7738
	rs10057035	9.46537e-06	5	121944409	C	T	0.333288	-0.0765501	0.0172837	PWY.5695..urate.biosynthesis.inosine.5..phosphate.degradation	7738
	rs560351	8.71525e-06	8	98459152	T	A	0.823673	0.0969695	0.0218065	PWY.5695..urate.biosynthesis.inosine.5..phosphate.degradation	7738
	rs11139701	6.56636e-06	9	72284326	C	T	0.127457	0.111525	0.0247432	PWY.5695..urate.biosynthesis.inosine.5..phosphate.degradation	7738
	rs573126	7.30036e-06	11	116276086	C	A	0.285267	-0.0818401	0.0182486	PWY.5695..urate.biosynthesis.inosine.5..phosphate.degradation	7738
	rs98545	9.20152e-06	12	2737295	T	C	0.128081	0.111512	0.0251428	PWY.5695..urate.biosynthesis.inosine.5..phosphate.degradation	7738
	rs1561691	9.08783e-06	15	71342992	A	G	0.851021	0.10183	0.022946	PWY.5695..urate.biosynthesis.inosine.5..phosphate.degradation	7738
	rs11668451	6.40544e-06	19	56821673	G	A	0.0913128	-0.127508	0.0282562	PWY.5695..urate.biosynthesis.inosine.5..phosphate.degradation	7738
	rs111983634	7.32695e-06	20	56448369	A	T	0.0574869	-0.165132	0.0368272	PWY.5695..urate.biosynthesis.inosine.5..phosphate.degradation	7738
GCST90027557	rs4669688	4.93496e-06	2	11233323	C	T	0.622084	0.146631	0.0321029	PWY.5705..allantoin.degradation.to.glyoxylate.III	7738
	rs3820904	7.80566e-06	2	209329178	G	A	0.768846	-0.160534	0.03591	PWY.5705..allantoin.degradation.to.glyoxylate.III	7738
	rs4683801	6.16826e-06	3	139835537	G	A	0.273418	0.17208	0.0380662	PWY.5705..allantoin.degradation.to.glyoxylate.III	7738
	rs10937272	3.76468e-07	3	186549155	G	C	0.338586	0.166947	0.0328605	PWY.5705..allantoin.degradation.to.glyoxylate.III	7738
	rs28465688	4.59338e-06	4	26341041	A	C	0.531041	0.140849	0.0307359	PWY.5705..allantoin.degradation.to.glyoxylate.III	7738
	rs13140123	8.06789e-06	4	40387831	A	T	0.0865392	-0.255831	0.0573178	PWY.5705..allantoin.degradation.to.glyoxylate.III	7738
	rs7822956	1.6799e-07	8	17719930	G	A	0.814694	0.211638	0.0404533	PWY.5705..allantoin.degradation.to.glyoxylate.III	7738
	rs12449342	5.73451e-06	17	41087400	A	G	0.722053	0.160955	0.0354844	PWY.5705..allantoin.degradation.to.glyoxylate.III	7738
	rs16993923	7.56565e-06	22	23199104	G	A	0.172361	-0.205762	0.0459587	PWY.5705..allantoin.degradation.to.glyoxylate.III	7738
GCST90027558	rs10192555	5.74435e-06	2	210233822	C	T	0.568064	0.105255	0.0232064	PWY.5791..1.4.dihydroxy.2.naphthoate.biosynthesis.II..plants.	7738
	rs7691920	6.34567e-06	4	57418400	G	A	0.702496	0.116198	0.0257387	PWY.5791..1.4.dihydroxy.2.naphthoate.biosynthesis.II..plants.	7738
	rs80031880	5.76838e-06	4	85114600	C	T	0.0649738	0.251853	0.0555391	PWY.5791..1.4.dihydroxy.2.naphthoate.biosynthesis.II..plants.	7738
	rs3846235	7.42952e-06	4	144227841	T	C	0.415117	-0.10545	0.0235326	PWY.5791..1.4.dihydroxy.2.naphthoate.biosynthesis.II..plants.	7738
	rs207254	1.97901e-06	6	90810572	C	G	0.49049	0.109973	0.0231251	PWY.5791..1.4.dihydroxy.2.naphthoate.biosynthesis.II..plants.	7738
	rs4585628	7.45537e-06	7	70997867	G	A	0.104614	0.170362	0.038025	PWY.5791..1.4.dihydroxy.2.naphthoate.biosynthesis.II..plants.	7738
	rs11761901	7.75143e-07	7	115891686	A	G	0.213855	-0.137544	0.0278344	PWY.5791..1.4.dihydroxy.2.naphthoate.biosynthesis.II..plants.	7738
	rs28634397	3.43783e-06	8	5176782	T	C	0.079774	0.196644	0.042355	PWY.5791..1.4.dihydroxy.2.naphthoate.biosynthesis.II..plants.	7738
	rs9886448	5.47488e-06	8	26369707	C	T	0.123965	-0.15792	0.0347403	PWY.5791..1.4.dihydroxy.2.naphthoate.biosynthesis.II..plants.	7738
	rs61861701	4.38984e-07	10	112365004	G	A	0.247235	0.138831	0.0274846	PWY.5791..1.4.dihydroxy.2.naphthoate.biosynthesis.II..plants.	7738
	rs34011530	7.92768e-06	11	1689461	G	C	0.18175	-0.134451	0.0300979	PWY.5791..1.4.dihydroxy.2.naphthoate.biosynthesis.II..plants.	7738
	rs10793056	5.73174e-06	11	72760165	C	T	0.506205	-0.104156	0.0229619	PWY.5791..1.4.dihydroxy.2.naphthoate.biosynthesis.II..plants.	7738
	rs996888	2.939e-06	11	119428158	G	A	0.902701	-0.182271	0.0389881	PWY.5791..1.4.dihydroxy.2.naphthoate.biosynthesis.II..plants.	7738
	rs12327456	1.76919e-06	18	1485613	T	A	0.20964	0.13543	0.0283437	PWY.5791..1.4.dihydroxy.2.naphthoate.biosynthesis.II..plants.	7738
	rs2834173	4.73158e-06	21	34656070	C	T	0.424138	-0.107002	0.0233815	PWY.5791..1.4.dihydroxy.2.naphthoate.biosynthesis.II..plants.	7738
	rs9941912	1.58421e-06	22	27299411	C	G	0.0607982	-0.239966	0.0499897	PWY.5791..1.4.dihydroxy.2.naphthoate.biosynthesis.II..plants.	7738
GCST90027559	rs2010010	1.13e-06	5	153760270	C	T	0.231858	0.172641	0.0354684	PWY.5838..superpathway.of.menaquinol.8.biosynthesis.I	7738
	rs1551680	9.75e-06	10	127858540	T	C	0.0532869	0.304768	0.0689124	PWY.5838..superpathway.of.menaquinol.8.biosynthesis.I	7738
	rs8045590	3.8e-06	16	6114071	A	C	0.888889	0.212173	0.0459052	PWY.5838..superpathway.of.menaquinol.8.biosynthesis.I	7738
	rs71323853	5.96e-06	21	24098134	A	G	0.0852969	-0.243918	0.0538717	PWY.5838..superpathway.of.menaquinol.8.biosynthesis.I	7738
GCST90027560	rs76253510	3.27e-06	1	210801894	A	G	0.0672308	0.321464	0.0690886	PWY.5850..superpathway.of.menaquinol.6.biosynthesis.I	7738
	rs4306193	9.88e-06	1	211211672	A	C	0.494895	0.147132	0.0332888	PWY.5850..superpathway.of.menaquinol.6.biosynthesis.I	7738
	rs4075150	2.61e-06	2	228253609	A	G	0.500912	-0.159952	0.0340355	PWY.5850..superpathway.of.menaquinol.6.biosynthesis.I	7738
	rs6444585	6.96e-06	3	191377850	A	G	0.683973	0.170074	0.037838	PWY.5850..superpathway.of.menaquinol.6.biosynthesis.I	7738
	rs11753487	2.17e-06	6	26341314	C	T	0.133847	-0.253668	0.0535559	PWY.5850..superpathway.of.menaquinol.6.biosynthesis.I	7738
	rs10239134	6.44e-06	7	51711361	A	G	0.103567	0.248673	0.055122	PWY.5850..superpathway.of.menaquinol.6.biosynthesis.I	7738
	rs11824678	7.28e-06	11	98326473	C	A	0.105913	0.247837	0.0552553	PWY.5850..superpathway.of.menaquinol.6.biosynthesis.I	7738
	rs35620562	8.48e-06	12	47931524	C	T	0.189708	-0.195456	0.0438952	PWY.5850..superpathway.of.menaquinol.6.biosynthesis.I	7738
	rs3865408	1.94e-06	18	24418874	T	A	0.104985	-0.274957	0.0577701	PWY.5850..superpathway.of.menaquinol.6.biosynthesis.I	7738
	rs62112542	5.5e-06	19	4940950	A	G	0.235468	-0.184047	0.0404972	PWY.5850..superpathway.of.menaquinol.6.biosynthesis.I	7738
GCST90027561	rs242053	8.98985e-06	1	4751878	T	C	0.058192	-0.218655	0.049245	PWY.5913..TCA.cycle.VI..obligate.autotrophs.	7738
	rs2616174	3.74912e-06	8	20598737	T	C	0.257394	-0.111196	0.0240432	PWY.5913..TCA.cycle.VI..obligate.autotrophs.	7738
	rs12006002	3.61512e-06	9	18166899	T	C	0.339664	-0.100171	0.0216243	PWY.5913..TCA.cycle.VI..obligate.autotrophs.	7738
	rs61828192	1.13121e-07	10	8881717	G	C	0.147456	0.160365	0.0302332	PWY.5913..TCA.cycle.VI..obligate.autotrophs.	7738
	rs17175056	5.02909e-06	13	94779284	G	A	0.121156	0.14359	0.0314645	PWY.5913..TCA.cycle.VI..obligate.autotrophs.	7738
	rs28490985	8.95831e-06	15	53566746	A	T	0.226437	0.113361	0.0255265	PWY.5913..TCA.cycle.VI..obligate.autotrophs.	7738
	rs6052371	5.69361e-06	20	4103365	T	C	0.214021	0.117615	0.0259209	PWY.5913..TCA.cycle.VI..obligate.autotrophs.	7738
	rs2826386	2.96456e-06	21	21925160	T	C	0.416276	0.099493	0.0212898	PWY.5913..TCA.cycle.VI..obligate.autotrophs.	7738
	rs743920	2.50305e-06	22	29621128	G	C	0.126928	-0.166238	0.0353105	PWY.5913..TCA.cycle.VI..obligate.autotrophs.	7738
GCST90027562	rs12087936	2.98579e-06	1	59539724	A	G	0.141332	-0.145661	0.0311788	PWY.5918..superpathay.of.heme.biosynthesis.from.glutamate	7738
	rs76525743	1.47867e-06	1	157073611	C	T	0.074339	0.199721	0.0414867	PWY.5918..superpathay.of.heme.biosynthesis.from.glutamate	7738
	rs68116107	9.69332e-06	2	43318406	G	A	0.111485	0.161386	0.0364803	PWY.5918..superpathay.of.heme.biosynthesis.from.glutamate	7738
	rs35586568	8.67464e-06	2	116600118	A	G	0.0535691	0.228485	0.0513702	PWY.5918..superpathay.of.heme.biosynthesis.from.glutamate	7738
	rs4831157	1.88951e-06	3	116463392	C	G	0.436833	0.108553	0.0227817	PWY.5918..superpathay.of.heme.biosynthesis.from.glutamate	7738
	rs2913384	5.94415e-06	5	158070705	A	G	0.924665	-0.188034	0.0415236	PWY.5918..superpathay.of.heme.biosynthesis.from.glutamate	7738
	rs10089785	8.46169e-06	8	109599969	C	T	0.401736	0.101733	0.0228451	PWY.5918..superpathay.of.heme.biosynthesis.from.glutamate	7738
	rs61344468	3.87242e-06	17	9910617	G	A	0.124387	-0.156927	0.0339806	PWY.5918..superpathay.of.heme.biosynthesis.from.glutamate	7738
	rs7221236	8.63463e-06	17	68888753	G	A	0.638583	0.10055	0.0226016	PWY.5918..superpathay.of.heme.biosynthesis.from.glutamate	7738
	rs2116877	9.04293e-06	19	11358440	T	C	0.902589	-0.164697	0.0371034	PWY.5918..superpathay.of.heme.biosynthesis.from.glutamate	7738
GCST90027563	rs2078597	6.186e-07	1	34890247	G	A	0.10434	-0.294388	0.059051	PWY.5920..superpathway.of.heme.biosynthesis.from.glycine	7738
	rs56931274	8.64054e-06	3	111726462	T	G	0.283056	-0.175476	0.0394446	PWY.5920..superpathway.of.heme.biosynthesis.from.glycine	7738
	rs147911740	1.31171e-06	7	105312606	A	G	0.0662413	0.345903	0.0714976	PWY.5920..superpathway.of.heme.biosynthesis.from.glycine	7738
	rs11771094	8.65497e-06	7	138346224	A	G	0.400993	-0.158301	0.0355869	PWY.5920..superpathway.of.heme.biosynthesis.from.glycine	7738
	rs10429455	3.46887e-06	9	13608357	C	G	0.51264	-0.164629	0.0354734	PWY.5920..superpathway.of.heme.biosynthesis.from.glycine	7738
	rs74471865	9.42178e-06	11	7355578	A	G	0.0533491	0.341856	0.0771678	PWY.5920..superpathway.of.heme.biosynthesis.from.glycine	7738
	rs7125672	7.41463e-07	11	90954660	G	A	0.562181	-0.178111	0.0359808	PWY.5920..superpathway.of.heme.biosynthesis.from.glycine	7738
	rs414161	7.90803e-06	12	92689173	G	A	0.28364	0.169392	0.0379151	PWY.5920..superpathway.of.heme.biosynthesis.from.glycine	7738
	rs12821396	5.8067e-07	12	108292384	T	C	0.0510083	0.396267	0.0792925	PWY.5920..superpathway.of.heme.biosynthesis.from.glycine	7738
	rs73160295	9.76965e-06	12	130397167	A	G	0.100678	-0.257202	0.0581614	PWY.5920..superpathway.of.heme.biosynthesis.from.glycine	7738
	rs34838879	1.82016e-06	13	24754695	G	A	0.0559422	0.416083	0.0871847	PWY.5920..superpathway.of.heme.biosynthesis.from.glycine	7738
GCST90027564	rs79195460	7.12186e-06	1	26717588	T	C	0.0548497	0.193987	0.043204	PWY.5941..glycogen.degradation.II..eukaryotic.	7738
	rs2484671	4.68595e-06	10	44201902	C	G	0.0962477	-0.156409	0.0341626	PWY.5941..glycogen.degradation.II..eukaryotic.	7738
	rs118026734	6.50394e-06	15	60017171	T	C	0.0577757	0.205727	0.0456228	PWY.5941..glycogen.degradation.II..eukaryotic.	7738
	rs321605	3.82874e-06	17	33879260	T	C	0.607674	-0.0920684	0.0199262	PWY.5941..glycogen.degradation.II..eukaryotic.	7738
	rs12606812	4.9938e-06	18	44123969	T	G	0.574679	0.0896761	0.0196441	PWY.5941..glycogen.degradation.II..eukaryotic.	7738
	rs3764571	5.84269e-06	19	376382	C	T	0.307387	-0.0948593	0.020931	PWY.5941..glycogen.degradation.II..eukaryotic.	7738
	rs9979263	9.83239e-06	21	18002498	G	A	0.714393	0.110587	0.025015	PWY.5941..glycogen.degradation.II..eukaryotic.	7738
GCST90027565	rs16824588	6.3e-06	1	1900232	C	T	0.417526	-0.0812684	0.017996	PWY.5971..palmitate.biosynthesis.II..bacteria.and.plants.	7738
	rs3936142	8.34e-07	2	134471302	A	G	0.70319	0.0982908	0.0199481	PWY.5971..palmitate.biosynthesis.II..bacteria.and.plants.	7738
	rs831864	3.82e-06	2	182263951	C	T	0.903397	0.146258	0.0316506	PWY.5971..palmitate.biosynthesis.II..bacteria.and.plants.	7738
	rs58803641	3.89e-06	2	228235929	G	A	0.117129	0.1277	0.0276583	PWY.5971..palmitate.biosynthesis.II..bacteria.and.plants.	7738
	rs936232	3.79e-06	4	25813070	A	G	0.355818	-0.0863461	0.0186802	PWY.5971..palmitate.biosynthesis.II..bacteria.and.plants.	7738
	rs10065090	7.61e-06	5	18433482	G	A	0.0795024	0.147556	0.0329661	PWY.5971..palmitate.biosynthesis.II..bacteria.and.plants.	7738
	rs1154029	9.59e-06	6	153880741	C	T	0.518805	-0.0817275	0.0184649	PWY.5971..palmitate.biosynthesis.II..bacteria.and.plants.	7738
	rs12357875	3.06e-06	10	11424595	T	C	0.0746233	0.157672	0.0337872	PWY.5971..palmitate.biosynthesis.II..bacteria.and.plants.	7738
	rs28416225	6.27e-06	10	102589112	A	G	0.20514	-0.109389	0.0242163	PWY.5971..palmitate.biosynthesis.II..bacteria.and.plants.	7738
	rs1453942	3.43e-06	11	81791571	G	A	0.559055	0.0838797	0.0180643	PWY.5971..palmitate.biosynthesis.II..bacteria.and.plants.	7738
	rs1436177	2.32e-06	12	88229346	A	G	0.243165	-0.0999631	0.0211644	PWY.5971..palmitate.biosynthesis.II..bacteria.and.plants.	7738
	rs12605920	9.99e-06	18	66168243	T	C	0.0546815	-0.181525	0.0410936	PWY.5971..palmitate.biosynthesis.II..bacteria.and.plants.	7738
	rs6083566	5.42e-06	20	2512347	C	A	0.692102	0.0896544	0.0197138	PWY.5971..palmitate.biosynthesis.II..bacteria.and.plants.	7738
	rs2838445	1.23e-06	21	45362489	C	G	0.444064	0.0877575	0.0180908	PWY.5971..palmitate.biosynthesis.II..bacteria.and.plants.	7738
GCST90027566	rs72676149	2e-07	1	63886832	T	C	0.0689379	-0.168586	0.032424	PWY.5973..cis.vaccenate.biosynthesis	7738
	rs36081122	4.52e-06	1	222555659	A	G	0.0672964	0.158488	0.0345607	PWY.5973..cis.vaccenate.biosynthesis	7738
	rs13139468	7.35e-06	4	65763976	G	A	0.754715	-0.0872292	0.0194561	PWY.5973..cis.vaccenate.biosynthesis	7738
	rs1382794	5.17e-06	4	175961086	C	A	0.647738	-0.0839889	0.0184268	PWY.5973..cis.vaccenate.biosynthesis	7738
	rs72815470	9.47e-06	5	174895622	A	T	0.0605177	-0.163954	0.0370193	PWY.5973..cis.vaccenate.biosynthesis	7738
	rs4278144	2.26e-06	8	62697207	C	A	0.35137	0.0814217	0.0172178	PWY.5973..cis.vaccenate.biosynthesis	7738
	rs7072479	7.75e-06	10	67016812	C	A	0.476562	-0.0728056	0.0162802	PWY.5973..cis.vaccenate.biosynthesis	7738
	rs4751058	1.37e-06	10	130874125	A	G	0.15327	-0.10964	0.022702	PWY.5973..cis.vaccenate.biosynthesis	7738
	rs13377496	9.56e-06	11	132864099	T	C	0.0869516	-0.13346	0.0301469	PWY.5973..cis.vaccenate.biosynthesis	7738
	rs2889496	1.15e-06	12	7837207	T	C	0.318099	0.0867878	0.0178446	PWY.5973..cis.vaccenate.biosynthesis	7738
	rs11110734	9.44e-06	12	101667816	T	C	0.0881286	0.128847	0.0290875	PWY.5973..cis.vaccenate.biosynthesis	7738
	rs2039970	7.69e-06	13	60910291	T	C	0.633698	0.0761333	0.0170182	PWY.5973..cis.vaccenate.biosynthesis	7738
	rs2199729	7.5e-06	15	95204315	A	C	0.0812798	0.139488	0.0311437	PWY.5973..cis.vaccenate.biosynthesis	7738
	rs17509881	8.98e-07	16	65124400	A	T	0.0603708	0.176081	0.0358414	PWY.5973..cis.vaccenate.biosynthesis	7738
	rs483485	4.02e-06	18	77530693	T	C	0.917203	0.140699	0.0305173	PWY.5973..cis.vaccenate.biosynthesis	7738
	rs7268601	6.15e-06	20	59629172	A	T	0.31818	0.0814429	0.0180135	PWY.5973..cis.vaccenate.biosynthesis	7738
GCST90027567	rs12611718	6.84e-06	2	177632714	A	G	0.554349	0.0747537	0.0166171	PWY.5989..stearate.biosynthesis.II..bacteria.and.plants.	7738
	rs78561414	5.05e-06	2	228834910	C	T	0.132735	-0.111273	0.0243866	PWY.5989..stearate.biosynthesis.II..bacteria.and.plants.	7738
	rs62191280	4.01e-06	2	242619175	C	G	0.168202	-0.1023	0.022186	PWY.5989..stearate.biosynthesis.II..bacteria.and.plants.	7738
	rs114981645	9.23e-08	4	7235183	A	G	0.0535532	-0.198497	0.0371633	PWY.5989..stearate.biosynthesis.II..bacteria.and.plants.	7738
	rs1335509	3.15e-06	9	21753138	A	G	0.875546	-0.123858	0.0265736	PWY.5989..stearate.biosynthesis.II..bacteria.and.plants.	7738
	rs2814198	9.14e-06	10	134035314	G	A	0.81567	-0.0930354	0.0209704	PWY.5989..stearate.biosynthesis.II..bacteria.and.plants.	7738
	rs1945878	1.47e-06	11	81068570	C	T	0.841539	0.10788	0.0224058	PWY.5989..stearate.biosynthesis.II..bacteria.and.plants.	7738
	rs73210347	2.15e-06	13	59829586	T	A	0.0998431	0.131763	0.0278078	PWY.5989..stearate.biosynthesis.II..bacteria.and.plants.	7738
GCST90027568	rs17565738	7.65e-06	1	220454111	C	T	0.130595	0.109393	0.0244461	PWY.6121..5.aminoimidazole.ribonucleotide.biosynthesis.I	7738
	rs7422743	3.75e-06	2	76674303	T	C	0.640166	0.0778904	0.0168419	PWY.6121..5.aminoimidazole.ribonucleotide.biosynthesis.I	7738
	rs949889	1.94e-06	2	116156419	T	C	0.823369	-0.0989242	0.0207844	PWY.6121..5.aminoimidazole.ribonucleotide.biosynthesis.I	7738
	rs13013209	8.37e-06	2	152500449	G	C	0.494561	-0.0755064	0.0169473	PWY.6121..5.aminoimidazole.ribonucleotide.biosynthesis.I	7738
	rs2356936	8.13e-06	4	146983818	G	C	0.752605	-0.0826788	0.0185312	PWY.6121..5.aminoimidazole.ribonucleotide.biosynthesis.I	7738
	rs9404304	5.47e-06	6	103485557	T	C	0.20735	0.0926412	0.0203797	PWY.6121..5.aminoimidazole.ribonucleotide.biosynthesis.I	7738
	rs4960720	1.59e-06	7	155059791	G	T	0.841949	0.103922	0.0216546	PWY.6121..5.aminoimidazole.ribonucleotide.biosynthesis.I	7738
	rs7012282	4.58e-06	8	17620546	C	G	0.130547	-0.108652	0.0237076	PWY.6121..5.aminoimidazole.ribonucleotide.biosynthesis.I	7738
	rs3858437	7.89e-06	11	32385658	A	G	0.227581	0.08431	0.0188692	PWY.6121..5.aminoimidazole.ribonucleotide.biosynthesis.I	7738
	rs112199808	4.05e-06	19	35666550	A	C	0.0920788	-0.129859	0.028176	PWY.6121..5.aminoimidazole.ribonucleotide.biosynthesis.I	7738
	rs415502	9.02e-06	20	54103522	C	A	0.539416	0.0706113	0.0159058	PWY.6121..5.aminoimidazole.ribonucleotide.biosynthesis.I	7738
GCST90027569	rs79744905	8.72407e-06	2	57311388	C	A	0.16705	0.0965123	0.0217047	PWY.6123..inosine.5..phosphate.biosynthesis.I	7738
	rs2555143	7.61631e-06	11	6541580	G	T	0.611075	0.073762	0.0164806	PWY.6123..inosine.5..phosphate.biosynthesis.I	7738
	rs1802608	6.23719e-06	11	71850722	T	C	0.0601283	-0.156526	0.0346435	PWY.6123..inosine.5..phosphate.biosynthesis.I	7738
	rs3217852	9.47833e-06	12	4397766	C	G	0.221903	-0.0863884	0.0195063	PWY.6123..inosine.5..phosphate.biosynthesis.I	7738
	rs1076198	8.34754e-06	17	31350133	T	G	0.171427	0.0948556	0.0212868	PWY.6123..inosine.5..phosphate.biosynthesis.I	7738
	rs7236342	1.39686e-06	18	45875156	G	C	0.499865	-0.0790259	0.0163769	PWY.6123..inosine.5..phosphate.biosynthesis.I	7738
GCST90027570	rs67977127	2.64e-07	2	100179357	G	C	0.157117	0.121055	0.0235185	PWY.6125..superpathway.of.guanosine.nucleotides.de.novo.biosynthesis.II	7738
	rs72923573	6.59e-06	2	193554633	A	G	0.115623	0.117939	0.0261704	PWY.6125..superpathway.of.guanosine.nucleotides.de.novo.biosynthesis.II	7738
	rs10484603	2.97e-06	6	155724578	G	A	0.105581	0.138656	0.0296705	PWY.6125..superpathway.of.guanosine.nucleotides.de.novo.biosynthesis.II	7738
	rs62444998	5.76e-06	7	38373860	C	A	0.114578	-0.117753	0.025966	PWY.6125..superpathway.of.guanosine.nucleotides.de.novo.biosynthesis.II	7738
	rs4917011	3.09e-06	7	50251614	T	C	0.223025	-0.0923215	0.0197904	PWY.6125..superpathway.of.guanosine.nucleotides.de.novo.biosynthesis.II	7738
	rs11259346	9.58e-06	10	14838247	T	C	0.325841	0.0779607	0.0176125	PWY.6125..superpathway.of.guanosine.nucleotides.de.novo.biosynthesis.II	7738
	rs117176738	4.48e-06	11	72339729	G	A	0.0555993	-0.164783	0.0359195	PWY.6125..superpathway.of.guanosine.nucleotides.de.novo.biosynthesis.II	7738
	rs141529746	9.03e-06	19	6149947	A	G	0.15493	-0.104617	0.023567	PWY.6125..superpathway.of.guanosine.nucleotides.de.novo.biosynthesis.II	7738
	rs2831866	2.9e-06	21	29874982	A	G	0.0718476	-0.168153	0.0359473	PWY.6125..superpathway.of.guanosine.nucleotides.de.novo.biosynthesis.II	7738
GCST90027571	rs9428255	7.46e-06	1	119110848	T	C	0.915129	-0.13401	0.0299121	PWY.6147..6.hydroxymethyl.dihydropterin.diphosphate.biosynthesis.I	7738
	rs73021847	9.93e-06	1	158980874	C	T	0.055348	0.167156	0.0378294	PWY.6147..6.hydroxymethyl.dihydropterin.diphosphate.biosynthesis.I	7738
	rs993597	8.02e-06	3	67794218	G	A	0.752699	-0.0846073	0.0189502	PWY.6147..6.hydroxymethyl.dihydropterin.diphosphate.biosynthesis.I	7738
	rs1813601	8.75e-06	4	21271512	C	A	0.701239	0.0790939	0.0177905	PWY.6147..6.hydroxymethyl.dihydropterin.diphosphate.biosynthesis.I	7738
	rs11732083	3.91e-06	4	137349221	A	C	0.231878	0.0887252	0.0192215	PWY.6147..6.hydroxymethyl.dihydropterin.diphosphate.biosynthesis.I	7738
	rs1366290	2.33e-06	8	59941575	G	A	0.469278	-0.07591	0.016073	PWY.6147..6.hydroxymethyl.dihydropterin.diphosphate.biosynthesis.I	7738
	rs7462652	4.75e-06	8	135439952	G	C	0.52246	0.0731884	0.0159961	PWY.6147..6.hydroxymethyl.dihydropterin.diphosphate.biosynthesis.I	7738
	rs10792007	6.65e-07	11	68728397	C	T	0.565991	0.0803808	0.0161686	PWY.6147..6.hydroxymethyl.dihydropterin.diphosphate.biosynthesis.I	7738
	rs2714053	4.85e-08	11	123312063	G	A	0.598328	-0.0959623	0.017586	PWY.6147..6.hydroxymethyl.dihydropterin.diphosphate.biosynthesis.I	7738
	rs77651025	9.53e-06	13	103878538	C	G	0.0568179	0.16522	0.0373153	PWY.6147..6.hydroxymethyl.dihydropterin.diphosphate.biosynthesis.I	7738
	rs2548882	3.48e-06	16	78716583	C	A	0.822267	-0.100029	0.0215575	PWY.6147..6.hydroxymethyl.dihydropterin.diphosphate.biosynthesis.I	7738
	rs1940600	3.09e-06	18	5888920	T	G	0.59842	0.0791541	0.0169686	PWY.6147..6.hydroxymethyl.dihydropterin.diphosphate.biosynthesis.I	7738
	rs73401412	3.48e-06	18	24097691	T	C	0.143375	-0.115537	0.024899	PWY.6147..6.hydroxymethyl.dihydropterin.diphosphate.biosynthesis.I	7738
	rs11090280	5.74e-06	22	24028412	C	T	0.484462	0.0724173	0.0159664	PWY.6147..6.hydroxymethyl.dihydropterin.diphosphate.biosynthesis.I	7738
GCST90027572	rs7513344	1.79e-09	1	4220095	A	C	0.0865728	0.181259	0.0301318	PWY.6151..S.adenosyl.L.methionine.cycle.I	7738
	rs79033343	6.09e-06	1	183289020	T	C	0.0748113	-0.137929	0.0304922	PWY.6151..S.adenosyl.L.methionine.cycle.I	7738
	rs1751578	3.05e-06	1	208172725	T	C	0.446455	-0.0769954	0.0164974	PWY.6151..S.adenosyl.L.methionine.cycle.I	7738
	rs62314649	3.96e-06	4	137651020	A	G	0.144953	-0.108276	0.0234693	PWY.6151..S.adenosyl.L.methionine.cycle.I	7738
	rs6879880	2.19e-06	5	169646064	C	T	0.384954	0.0768625	0.0162327	PWY.6151..S.adenosyl.L.methionine.cycle.I	7738
	rs12530267	1.46e-06	6	15736512	A	G	0.19027	0.0987123	0.0204932	PWY.6151..S.adenosyl.L.methionine.cycle.I	7738
	rs11994131	9.41e-06	8	132868221	G	A	0.453585	-0.0706273	0.0159416	PWY.6151..S.adenosyl.L.methionine.cycle.I	7738
	rs12833807	2.5e-06	12	94289723	G	C	0.464291	0.0764044	0.0162284	PWY.6151..S.adenosyl.L.methionine.cycle.I	7738
	rs116996492	5.89e-07	15	101676776	T	C	0.113678	-0.140893	0.0282078	PWY.6151..S.adenosyl.L.methionine.cycle.I	7738
	rs2827430	3.19e-06	21	23720260	A	G	0.077787	-0.140764	0.03022	PWY.6151..S.adenosyl.L.methionine.cycle.I	7738
	rs4818783	5.18e-06	21	46916737	G	C	0.121313	-0.111704	0.024511	PWY.6151..S.adenosyl.L.methionine.cycle.I	7738
	rs2235334	1.1e-07	22	37904251	C	T	0.528302	-0.0835144	0.0157276	PWY.6151..S.adenosyl.L.methionine.cycle.I	7738
	rs1807675	8.31e-06	22	50067994	G	T	0.616935	-0.0726953	0.0163102	PWY.6151..S.adenosyl.L.methionine.cycle.I	7738
GCST90027573	rs2813909	2.93e-06	1	244778044	T	C	0.220554	0.0906401	0.0193856	PWY.6163..chorismate.biosynthesis.from.3.dehydroquinate	7738
	rs4581848	8.15e-06	2	159280415	C	T	0.0517591	0.176156	0.0394872	PWY.6163..chorismate.biosynthesis.from.3.dehydroquinate	7738
	rs75060356	2.41e-06	6	168170440	A	G	0.201451	-0.0951399	0.0201767	PWY.6163..chorismate.biosynthesis.from.3.dehydroquinate	7738
	rs1093520	3.01e-06	7	98159418	G	T	0.915857	0.155616	0.033323	PWY.6163..chorismate.biosynthesis.from.3.dehydroquinate	7738
	rs62568138	5.92e-06	9	79596268	G	A	0.057462	0.161024	0.0355535	PWY.6163..chorismate.biosynthesis.from.3.dehydroquinate	7738
	rs113358976	8.65e-06	12	78122978	C	A	0.0665154	0.1485	0.0333825	PWY.6163..chorismate.biosynthesis.from.3.dehydroquinate	7738
	rs73200771	1.05e-06	12	88286940	A	G	0.0520806	-0.174885	0.0358193	PWY.6163..chorismate.biosynthesis.from.3.dehydroquinate	7738
	rs62097226	3.08e-06	18	32384187	A	T	0.0639117	0.159255	0.0341364	PWY.6163..chorismate.biosynthesis.from.3.dehydroquinate	7738
	rs7263922	2.46e-06	20	50014608	T	C	0.232747	0.089691	0.0190361	PWY.6163..chorismate.biosynthesis.from.3.dehydroquinate	7738
	rs136110	2.2e-06	22	47369660	C	T	0.208243	0.095786	0.0202343	PWY.6163..chorismate.biosynthesis.from.3.dehydroquinate	7738
GCST90027574	rs10515768	5.25e-06	5	158084494	C	T	0.494986	0.0758433	0.0166525	PWY.621..sucrose.degradation.III..sucrose.invertase.	7738
	rs1221558	2.76e-06	6	91109033	T	G	0.805197	-0.097888	0.0208796	PWY.621..sucrose.degradation.III..sucrose.invertase.	7738
	rs734738	8.37e-06	6	134568921	T	C	0.544809	0.0769765	0.0172771	PWY.621..sucrose.degradation.III..sucrose.invertase.	7738
	rs7798564	3.67e-06	7	21965073	T	C	0.82517	-0.0977785	0.0211209	PWY.621..sucrose.degradation.III..sucrose.invertase.	7738
	rs7989040	1.28e-06	13	104401268	A	G	0.0848581	-0.14697	0.0303512	PWY.621..sucrose.degradation.III..sucrose.invertase.	7738
	rs75967282	3.43e-07	17	59520438	C	G	0.0514132	-0.191576	0.0375793	PWY.621..sucrose.degradation.III..sucrose.invertase.	7738
	rs6504045	3.01e-06	17	59555112	G	A	0.265218	0.0847977	0.0181586	PWY.621..sucrose.degradation.III..sucrose.invertase.	7738
GCST90027575	rs73883495	8.49e-06	3	179789741	T	A	0.112841	-0.22072	0.049573	PWY.6263..superpathway.of.menaquinol.8.biosynthesis.II	7738
	rs12218078	6e-06	10	122398936	A	C	0.104227	-0.230734	0.0509749	PWY.6263..superpathway.of.menaquinol.8.biosynthesis.II	7738
	rs78044740	3.3e-06	17	30937416	G	A	0.0565355	0.312579	0.0672004	PWY.6263..superpathway.of.menaquinol.8.biosynthesis.II	7738
	rs1006589	5.35e-06	17	77263133	C	T	0.407314	0.153638	0.0337613	PWY.6263..superpathway.of.menaquinol.8.biosynthesis.II	7738
GCST90027576	rs17033379	2.81e-06	2	45511734	C	G	0.144102	-0.120386	0.0256997	PWY.6284..superpathway.of.unsaturated.fatty.acids.biosynthesis..E..coli.	7738
	rs6730157	2.03e-06	2	135907088	G	A	0.268673	-0.0966221	0.0203381	PWY.6284..superpathway.of.unsaturated.fatty.acids.biosynthesis..E..coli.	7738
	rs3774046	6.68e-06	3	170737003	G	A	0.169099	0.108148	0.024014	PWY.6284..superpathway.of.unsaturated.fatty.acids.biosynthesis..E..coli.	7738
	rs12511142	8.37e-06	4	185179375	A	C	0.532631	0.0797793	0.0179054	PWY.6284..superpathway.of.unsaturated.fatty.acids.biosynthesis..E..coli.	7738
	rs2961771	3.78e-06	5	151880286	T	C	0.214148	0.101917	0.0220452	PWY.6284..superpathway.of.unsaturated.fatty.acids.biosynthesis..E..coli.	7738
	rs61406022	3.85e-06	5	178197894	A	G	0.23517	0.101809	0.0220395	PWY.6284..superpathway.of.unsaturated.fatty.acids.biosynthesis..E..coli.	7738
	rs2903400	3.96e-06	7	70270672	T	G	0.210115	-0.106115	0.0230007	PWY.6284..superpathway.of.unsaturated.fatty.acids.biosynthesis..E..coli.	7738
	rs117882621	5.36e-06	9	136410371	G	C	0.0745627	-0.178562	0.0392434	PWY.6284..superpathway.of.unsaturated.fatty.acids.biosynthesis..E..coli.	7738
	rs34824853	9.49e-06	17	18219742	A	G	0.0632517	-0.188816	0.0426358	PWY.6284..superpathway.of.unsaturated.fatty.acids.biosynthesis..E..coli.	7738
	rs142578694	3.18e-06	19	12867770	T	C	0.170457	-0.116457	0.0249979	PWY.6284..superpathway.of.unsaturated.fatty.acids.biosynthesis..E..coli.	7738
GCST90027577	rs11686319	3.33e-06	2	177621519	A	G	0.194749	0.187164	0.0402541	PWY.6285..superpathway.of.fatty.acids.biosynthesis..E..coli.	7738
	rs996426	1.62e-06	2	190441491	C	A	0.278287	0.167575	0.0349441	PWY.6285..superpathway.of.fatty.acids.biosynthesis..E..coli.	7738
	rs9994112	8.1e-06	4	85285196	A	G	0.197016	0.180107	0.0403597	PWY.6285..superpathway.of.fatty.acids.biosynthesis..E..coli.	7738
	rs1419253	5.41e-06	9	19892748	G	A	0.371009	0.152911	0.0336211	PWY.6285..superpathway.of.fatty.acids.biosynthesis..E..coli.	7738
	rs142500830	4.94e-06	9	93128856	A	G	0.0514504	-0.322874	0.0706945	PWY.6285..superpathway.of.fatty.acids.biosynthesis..E..coli.	7738
	rs1784430	4.52e-06	11	102474813	T	C	0.606237	-0.149956	0.0327002	PWY.6285..superpathway.of.fatty.acids.biosynthesis..E..coli.	7738
	rs2507904	7.9e-06	11	115001610	C	T	0.530025	-0.13966	0.0312578	PWY.6285..superpathway.of.fatty.acids.biosynthesis..E..coli.	7738
	rs7322087	7.73e-06	13	22789521	T	G	0.0967722	-0.254636	0.056934	PWY.6285..superpathway.of.fatty.acids.biosynthesis..E..coli.	7738
	rs77859481	4.98e-06	13	101888058	T	C	0.0999669	0.249398	0.0546238	PWY.6285..superpathway.of.fatty.acids.biosynthesis..E..coli.	7738
	rs3861491	8.42e-07	14	50440474	G	A	0.66192	-0.171693	0.0348592	PWY.6285..superpathway.of.fatty.acids.biosynthesis..E..coli.	7738
	rs148303468	4.75e-06	17	5001547	T	C	0.200859	0.177441	0.0387795	PWY.6285..superpathway.of.fatty.acids.biosynthesis..E..coli.	7738
GCST90027578	rs115981692	2.88e-06	1	216168988	A	G	0.052016	0.168762	0.0360659	PWY.6317..galactose.degradation.I..Leloir.pathway.	7738
	rs12623606	6.3e-06	2	6760635	G	A	0.53817	-0.0734709	0.0162693	PWY.6317..galactose.degradation.I..Leloir.pathway.	7738
	rs13016472	3.08e-06	2	127501263	T	C	0.365216	0.0804267	0.0172383	PWY.6317..galactose.degradation.I..Leloir.pathway.	7738
	rs10026887	9.72e-06	4	63097935	T	C	0.309497	-0.0774366	0.0175062	PWY.6317..galactose.degradation.I..Leloir.pathway.	7738
	rs2168031	5.01e-07	4	177259491	A	G	0.133681	0.127102	0.0252894	PWY.6317..galactose.degradation.I..Leloir.pathway.	7738
	rs34566098	3.55e-06	10	126860657	G	A	0.0538268	0.176661	0.0381057	PWY.6317..galactose.degradation.I..Leloir.pathway.	7738
	rs7998195	7.63e-06	13	55099016	C	T	0.157971	0.0992887	0.0221857	PWY.6317..galactose.degradation.I..Leloir.pathway.	7738
	rs35778179	8.32e-06	14	92835973	T	C	0.0884996	-0.139098	0.0312106	PWY.6317..galactose.degradation.I..Leloir.pathway.	7738
	rs79017683	5.11e-06	16	77972474	T	C	0.0665022	-0.174312	0.0382226	PWY.6317..galactose.degradation.I..Leloir.pathway.	7738
	rs12976953	1.81e-06	19	52779460	T	C	0.0983496	0.134427	0.0281616	PWY.6317..galactose.degradation.I..Leloir.pathway.	7738
GCST90027579	rs7527876	3.03e-06	1	242928602	C	T	0.177998	-0.100104	0.0214414	PWY.6353..purine.nucleotides.degradation.II..aerobic.	7738
	rs62167974	7.64e-06	2	142162513	A	T	0.416264	-0.0760486	0.0169943	PWY.6353..purine.nucleotides.degradation.II..aerobic.	7738
	rs2895633	8.13e-07	5	144586523	A	C	0.416051	-0.0828222	0.0167918	PWY.6353..purine.nucleotides.degradation.II..aerobic.	7738
	rs396769	4.62e-06	5	165313869	C	T	0.22785	0.0928377	0.0202644	PWY.6353..purine.nucleotides.degradation.II..aerobic.	7738
	rs2768981	7.68e-06	6	6929057	G	C	0.285092	0.0847845	0.0189508	PWY.6353..purine.nucleotides.degradation.II..aerobic.	7738
	rs12201310	1.04e-06	6	10213643	A	C	0.129567	-0.120363	0.0246445	PWY.6353..purine.nucleotides.degradation.II..aerobic.	7738
	rs13205108	8.19e-06	6	36900403	T	C	0.0754677	0.140698	0.0315456	PWY.6353..purine.nucleotides.degradation.II..aerobic.	7738
	rs4870408	5.57e-06	6	156290325	C	T	0.0829161	0.137155	0.0301954	PWY.6353..purine.nucleotides.degradation.II..aerobic.	7738
	rs2137304	4.26e-08	8	23415240	A	G	0.0902271	-0.156047	0.028477	PWY.6353..purine.nucleotides.degradation.II..aerobic.	7738
	rs12336386	1.76e-06	9	118124074	A	G	0.148984	-0.110372	0.0230925	PWY.6353..purine.nucleotides.degradation.II..aerobic.	7738
	rs61828192	6.68e-06	10	8881717	G	C	0.141527	0.109316	0.0242723	PWY.6353..purine.nucleotides.degradation.II..aerobic.	7738
	rs4551833	3.28e-06	12	43104353	G	T	0.054037	-0.169028	0.0363326	PWY.6353..purine.nucleotides.degradation.II..aerobic.	7738
	rs12877628	7.32e-06	13	110340491	A	G	0.117642	-0.147379	0.0328665	PWY.6353..purine.nucleotides.degradation.II..aerobic.	7738
	rs132685	3.75e-06	22	36576231	C	G	0.291621	0.0872357	0.0188637	PWY.6353..purine.nucleotides.degradation.II..aerobic.	7738
GCST90027580	rs1521646	6.47e-06	2	213044255	C	G	0.485067	-0.17565	0.0389423	PWY.6471..peptidoglycan.biosynthesis.IV..Enterococcus.faecium.	7738
	rs3861977	6.35e-06	6	157803648	T	A	0.123317	0.27831	0.0616502	PWY.6471..peptidoglycan.biosynthesis.IV..Enterococcus.faecium.	7738
	rs28433201	7.44e-07	7	21171589	C	A	0.103038	0.30954	0.0625379	PWY.6471..peptidoglycan.biosynthesis.IV..Enterococcus.faecium.	7738
	rs610790	3.07e-06	11	86208644	T	C	0.306114	-0.194498	0.0416848	PWY.6471..peptidoglycan.biosynthesis.IV..Enterococcus.faecium.	7738
GCST90027581	rs6705904	1.42e-06	2	65770031	G	T	0.607331	0.0795887	0.0165053	PWY.6507..4.deoxy.L.threo.hex.4.enopyranuronate.degradation	7738
	rs61798216	3.7e-06	4	36459051	G	A	0.113463	-0.122536	0.0264795	PWY.6507..4.deoxy.L.threo.hex.4.enopyranuronate.degradation	7738
	rs73035953	4.36e-06	5	9599686	A	G	0.182607	-0.0971018	0.02114	PWY.6507..4.deoxy.L.threo.hex.4.enopyranuronate.degradation	7738
	rs221841	4.92e-06	5	18186954	C	T	0.506578	0.0736637	0.0161252	PWY.6507..4.deoxy.L.threo.hex.4.enopyranuronate.degradation	7738
	rs2634527	2.44e-06	8	59499389	C	T	0.498507	-0.0791804	0.0168003	PWY.6507..4.deoxy.L.threo.hex.4.enopyranuronate.degradation	7738
	rs74949229	1.56e-06	10	9526946	A	G	0.0937926	-0.136508	0.0284225	PWY.6507..4.deoxy.L.threo.hex.4.enopyranuronate.degradation	7738
	rs12415307	1.06e-06	10	103076252	G	A	0.28948	-0.0897529	0.0183935	PWY.6507..4.deoxy.L.threo.hex.4.enopyranuronate.degradation	7738
	rs3785822	2.88e-06	17	59556923	A	G	0.178252	0.0988308	0.0211211	PWY.6507..4.deoxy.L.threo.hex.4.enopyranuronate.degradation	7738
	rs5756419	7.78e-06	22	37346295	A	T	0.29333	0.0798299	0.0178543	PWY.6507..4.deoxy.L.threo.hex.4.enopyranuronate.degradation	7738
GCST90027582	rs16824588	6.03e-06	1	1900232	C	T	0.41912	-0.0758233	0.0167556	PWY.6519..8.amino.7.oxononanoate.biosynthesis.I	7738
	rs72775871	7.92e-06	2	12075936	A	G	0.0768355	-0.143865	0.0322042	PWY.6519..8.amino.7.oxononanoate.biosynthesis.I	7738
	rs60960031	1.42e-06	2	21530659	A	G	0.400586	-0.0818261	0.0169698	PWY.6519..8.amino.7.oxononanoate.biosynthesis.I	7738
	rs3936142	6.97e-06	2	134471302	A	G	0.702293	0.0830346	0.0184747	PWY.6519..8.amino.7.oxononanoate.biosynthesis.I	7738
	rs936232	4.88e-06	4	25813070	A	G	0.354711	-0.0793088	0.0173543	PWY.6519..8.amino.7.oxononanoate.biosynthesis.I	7738
	rs10065090	7.15e-06	5	18433482	G	A	0.0803112	0.136917	0.0304984	PWY.6519..8.amino.7.oxononanoate.biosynthesis.I	7738
	rs17110951	4.38e-06	5	149528418	C	G	0.0679397	-0.169484	0.0369058	PWY.6519..8.amino.7.oxononanoate.biosynthesis.I	7738
	rs17176180	9.41e-06	14	70717426	A	G	0.164509	-0.107894	0.0243533	PWY.6519..8.amino.7.oxononanoate.biosynthesis.I	7738
	rs10408553	2.97e-06	19	53441061	A	G	0.205165	0.0997311	0.0213437	PWY.6519..8.amino.7.oxononanoate.biosynthesis.I	7738
	rs2838700	5.95e-06	21	46235913	T	C	0.103103	0.128519	0.0283814	PWY.6519..8.amino.7.oxononanoate.biosynthesis.I	7738
GCST90027583	rs9681001	6.62e-06	3	129719723	T	C	0.1627	-0.100325	0.0222674	PWY.6545..pyrimidine.deoxyribonucleotides.de.novo.biosynthesis.III	7738
	rs62335957	9.36e-07	5	1651198	G	T	0.0738816	-0.152282	0.0310489	PWY.6545..pyrimidine.deoxyribonucleotides.de.novo.biosynthesis.III	7738
	rs9630400	5.51e-06	14	71129209	G	C	0.326503	-0.0786746	0.0173119	PWY.6545..pyrimidine.deoxyribonucleotides.de.novo.biosynthesis.III	7738
	rs1719290	4.17e-06	15	65132236	T	C	0.389749	-0.0762109	0.0165576	PWY.6545..pyrimidine.deoxyribonucleotides.de.novo.biosynthesis.III	7738
	rs2620049	8.63e-06	17	71839114	A	G	0.0844744	-0.131349	0.0295233	PWY.6545..pyrimidine.deoxyribonucleotides.de.novo.biosynthesis.III	7738
	rs144373948	1.34e-06	22	43888228	G	A	0.586092	-0.0797501	0.0165006	PWY.6545..pyrimidine.deoxyribonucleotides.de.novo.biosynthesis.III	7738
	rs12208192	3.30032e-06	6	14871551	C	G	0.253754	0.115602	0.0248543	PWY.6588..pyruvate.fermentation.to.acetone	7738
	rs72958820	3.2886e-06	6	75293345	T	C	0.0539994	0.223922	0.0481355	PWY.6588..pyruvate.fermentation.to.acetone	7738
	rs17860736	9.99267e-06	6	170615908	A	G	0.0534558	0.227408	0.0514809	PWY.6588..pyruvate.fermentation.to.acetone	7738
	rs11136990	4.50824e-06	8	6098333	G	A	0.176978	-0.130281	0.0284056	PWY.6588..pyruvate.fermentation.to.acetone	7738
	rs56059900	8.22749e-06	8	50785702	A	G	0.0664638	0.192896	0.0432582	PWY.6588..pyruvate.fermentation.to.acetone	7738
	rs12681707	5.51801e-06	8	75051236	T	C	0.143991	0.137286	0.0302121	PWY.6588..pyruvate.fermentation.to.acetone	7738
	rs7859760	8.94926e-06	9	118125741	G	T	0.517574	0.0942974	0.0212328	PWY.6588..pyruvate.fermentation.to.acetone	7738
	rs181499	6.98522e-06	10	119183424	T	G	0.391915	0.103319	0.0229898	PWY.6588..pyruvate.fermentation.to.acetone	7738
	rs10161329	8.15602e-06	12	41696122	A	G	0.130885	-0.141329	0.0316806	PWY.6588..pyruvate.fermentation.to.acetone	7738
	rs61992534	5.32163e-06	14	102721439	A	G	0.150825	-0.144107	0.03166	PWY.6588..pyruvate.fermentation.to.acetone	7738
	rs12591343	9.5958e-06	15	29887121	G	C	0.200701	-0.11752	0.0265516	PWY.6588..pyruvate.fermentation.to.acetone	7738
	rs1810574	6.77925e-06	20	1872232	T	C	0.943723	0.247719	0.0550425	PWY.6588..pyruvate.fermentation.to.acetone	7738
	rs34466545	7.32294e-06	20	42079587	A	G	0.364594	-0.103939	0.0231795	PWY.6588..pyruvate.fermentation.to.acetone	7738
GCST90027585	rs13388077	1.38e-06	2	124367989	T	C	0.120233	0.124899	0.025869	PWY.6590..superpathway.of.Clostridium.acetobutylicum.acidogenic.fermentation	7738
	rs17761209	9.7e-06	8	2666481	G	C	0.123577	-0.112449	0.0254194	PWY.6590..superpathway.of.Clostridium.acetobutylicum.acidogenic.fermentation	7738
	rs739677	2.69e-06	11	2473980	A	G	0.784264	-0.0948002	0.0202008	PWY.6590..superpathway.of.Clostridium.acetobutylicum.acidogenic.fermentation	7738
	rs1873661	5.17e-06	14	99480422	T	G	0.483485	-0.0787015	0.0172679	PWY.6590..superpathway.of.Clostridium.acetobutylicum.acidogenic.fermentation	7738
	rs12149972	6.46e-06	17	58813056	G	C	0.083861	-0.138469	0.0306972	PWY.6590..superpathway.of.Clostridium.acetobutylicum.acidogenic.fermentation	7738
	rs5996309	4.37e-06	22	43714716	G	A	0.558541	-0.0814187	0.017727	PWY.6590..superpathway.of.Clostridium.acetobutylicum.acidogenic.fermentation	7738
GCST90027586	rs13396356	9.39e-06	2	44120182	T	A	0.0637442	0.150242	0.0339083	PWY.6608..guanosine.nucleotides.degradation.III	7738
	rs149941003	8.82e-06	2	67966251	T	C	0.0794853	-0.140433	0.031598	PWY.6608..guanosine.nucleotides.degradation.III	7738
	rs271787	1.29e-07	5	33410770	C	T	0.100812	0.141461	0.0267929	PWY.6608..guanosine.nucleotides.degradation.III	7738
	rs78718945	5.1e-06	9	15666414	A	G	0.063472	-0.157783	0.0345974	PWY.6608..guanosine.nucleotides.degradation.III	7738
	rs75292198	3.87e-06	10	6813426	T	C	0.101679	0.134426	0.0291059	PWY.6608..guanosine.nucleotides.degradation.III	7738
	rs17129454	2.59e-06	10	113756550	C	G	0.0582692	-0.161589	0.0343715	PWY.6608..guanosine.nucleotides.degradation.III	7738
	rs77117941	1.2e-06	12	69500397	G	T	0.0818668	0.143427	0.0295413	PWY.6608..guanosine.nucleotides.degradation.III	7738
	rs8001568	7.03e-06	13	22440529	C	T	0.0931111	0.12943	0.0288084	PWY.6608..guanosine.nucleotides.degradation.III	7738
	rs12921427	5.2e-06	16	13877795	C	A	0.896573	-0.124305	0.0272809	PWY.6608..guanosine.nucleotides.degradation.III	7738
	rs11079051	4.69e-06	17	40846131	C	A	0.590187	-0.0755773	0.0165077	PWY.6608..guanosine.nucleotides.degradation.III	7738
GCST90027587	rs10496240	1.72e-06	2	80607670	G	A	0.205664	-0.0961367	0.0200962	PWY.6609..adenine.and.adenosine.salvage.III	7738
	rs13096036	3.69e-06	3	113309928	G	A	0.075084	-0.141659	0.0306065	PWY.6609..adenine.and.adenosine.salvage.III	7738
	rs497388	6.41e-06	6	149678422	C	T	0.910358	-0.128934	0.028573	PWY.6609..adenine.and.adenosine.salvage.III	7738
	rs10812126	2.43e-06	9	2499251	C	T	0.528559	-0.0764608	0.0162214	PWY.6609..adenine.and.adenosine.salvage.III	7738
	rs67123329	6.4e-06	10	31089392	A	G	0.171098	0.0979587	0.0217071	PWY.6609..adenine.and.adenosine.salvage.III	7738
	rs697368	3.83e-06	10	125216011	C	T	0.746264	-0.0870071	0.0188301	PWY.6609..adenine.and.adenosine.salvage.III	7738
	rs2287554	8e-06	12	108956357	T	C	0.417357	0.0739525	0.0165623	PWY.6609..adenine.and.adenosine.salvage.III	7738
	rs78003847	9.95e-06	17	1639074	A	G	0.0602869	-0.149041	0.0337337	PWY.6609..adenine.and.adenosine.salvage.III	7738
	rs17601633	3.47e-06	17	59554377	G	A	0.360364	0.0772012	0.0166346	PWY.6609..adenine.and.adenosine.salvage.III	7738
	rs6108110	3.43e-06	20	8112399	T	C	0.188376	-0.0980389	0.0211132	PWY.6609..adenine.and.adenosine.salvage.III	7738
GCST90027588	rs6673038	1.12e-06	1	9037546	A	G	0.313532	-0.108493	0.0222817	PWY.6612..superpathway.of.tetrahydrofolate.biosynthesis	7738
	rs10926878	4.98e-06	1	242995203	A	G	0.338946	-0.115287	0.0252513	PWY.6612..superpathway.of.tetrahydrofolate.biosynthesis	7738
	rs9843052	5.91e-06	3	88683452	T	C	0.387586	0.0928302	0.020494	PWY.6612..superpathway.of.tetrahydrofolate.biosynthesis	7738
	rs4833077	2.65e-07	4	38646376	A	T	0.711889	-0.11289	0.0219353	PWY.6612..superpathway.of.tetrahydrofolate.biosynthesis	7738
	rs2214921	2.89e-06	7	20021866	C	T	0.451155	0.0970074	0.0207363	PWY.6612..superpathway.of.tetrahydrofolate.biosynthesis	7738
	rs17155574	1.36e-06	7	81477236	T	C	0.132159	0.142716	0.0295391	PWY.6612..superpathway.of.tetrahydrofolate.biosynthesis	7738
	rs4732939	5.44e-06	8	29260139	A	G	0.182099	-0.115704	0.0254458	PWY.6612..superpathway.of.tetrahydrofolate.biosynthesis	7738
	rs10815601	2.55e-06	9	7351774	A	T	0.243727	-0.110624	0.0235147	PWY.6612..superpathway.of.tetrahydrofolate.biosynthesis	7738
	rs474884	8.82e-06	9	33253833	C	T	0.123855	0.135264	0.030435	PWY.6612..superpathway.of.tetrahydrofolate.biosynthesis	7738
	rs1027949	4.17e-07	12	110430968	G	A	0.145409	0.143992	0.0284523	PWY.6612..superpathway.of.tetrahydrofolate.biosynthesis	7738
	rs73391984	8.78e-06	15	37885889	A	T	0.250723	0.103646	0.0233167	PWY.6612..superpathway.of.tetrahydrofolate.biosynthesis	7738
	rs10402901	6.17e-06	19	53440375	C	T	0.195042	0.114495	0.0253288	PWY.6612..superpathway.of.tetrahydrofolate.biosynthesis	7738
	rs1573442	3.06e-06	21	19678760	A	G	0.362316	-0.102007	0.0218574	PWY.6612..superpathway.of.tetrahydrofolate.biosynthesis	7738
GCST90027589	rs12145292	2.09e-06	1	9118596	A	C	0.266384	-0.120792	0.0254599	PWY.6628..superpathway.of.L.phenylalanine.biosynthesis	7738
	rs10157025	7.93e-06	1	48103092	C	T	0.302832	-0.110868	0.0248192	PWY.6628..superpathway.of.L.phenylalanine.biosynthesis	7738
	rs6429177	9.18e-06	1	240225420	A	C	0.481367	-0.100882	0.022743	PWY.6628..superpathway.of.L.phenylalanine.biosynthesis	7738
	rs11127546	1.39e-07	3	76547588	T	C	0.365695	-0.124979	0.0237293	PWY.6628..superpathway.of.L.phenylalanine.biosynthesis	7738
	rs904477	9.32e-07	4	129522518	A	G	0.349661	0.11731	0.0239144	PWY.6628..superpathway.of.L.phenylalanine.biosynthesis	7738
	rs13125215	2.6e-07	4	146961679	C	T	0.621948	0.118644	0.0230358	PWY.6628..superpathway.of.L.phenylalanine.biosynthesis	7738
	rs4256433	1.32e-06	6	33956472	C	T	0.698956	0.137098	0.0283429	PWY.6628..superpathway.of.L.phenylalanine.biosynthesis	7738
	rs1975618	4.66e-06	8	6355534	T	A	0.277249	-0.114452	0.024993	PWY.6628..superpathway.of.L.phenylalanine.biosynthesis	7738
	rs57864512	9.54e-06	8	76286553	C	T	0.0888622	-0.183386	0.0414208	PWY.6628..superpathway.of.L.phenylalanine.biosynthesis	7738
	rs17777155	1.94e-06	9	18201242	G	A	0.115057	-0.17509	0.036786	PWY.6628..superpathway.of.L.phenylalanine.biosynthesis	7738
	rs7468500	3.5e-06	9	36009033	G	A	0.245053	-0.120484	0.0259728	PWY.6628..superpathway.of.L.phenylalanine.biosynthesis	7738
	rs6539151	6.84e-06	12	104806232	C	T	0.0545336	-0.225839	0.0502025	PWY.6628..superpathway.of.L.phenylalanine.biosynthesis	7738
	rs12974688	6.86e-06	19	56264150	C	T	0.779169	-0.126722	0.0281725	PWY.6628..superpathway.of.L.phenylalanine.biosynthesis	7738
	rs1757700	5.72e-06	20	62140179	T	C	0.878115	-0.179474	0.0395622	PWY.6628..superpathway.of.L.phenylalanine.biosynthesis	7738
GCST90027590	rs9678313	8.59e-06	2	7632963	A	T	0.383104	-0.154784	0.0347838	PWY.6629..superpathway.of.L.tryptophan.biosynthesis	7738
	rs140774942	3.85e-06	2	141792062	G	C	0.373978	0.160978	0.0348471	PWY.6629..superpathway.of.L.tryptophan.biosynthesis	7738
	rs2566156	1e-06	4	39010971	T	A	0.758147	-0.211024	0.0431455	PWY.6629..superpathway.of.L.tryptophan.biosynthesis	7738
	rs7736485	4.01e-06	5	41297932	C	G	0.295741	-0.172725	0.037459	PWY.6629..superpathway.of.L.tryptophan.biosynthesis	7738
	rs7709170	2.15e-06	5	172407722	A	G	0.0844097	-0.29571	0.0624037	PWY.6629..superpathway.of.L.tryptophan.biosynthesis	7738
	rs947089	6.2e-06	10	31054068	T	A	0.509398	-0.155912	0.0344969	PWY.6629..superpathway.of.L.tryptophan.biosynthesis	7738
	rs79050429	7.09e-06	11	32397879	A	G	0.0670987	0.330161	0.0735189	PWY.6629..superpathway.of.L.tryptophan.biosynthesis	7738
	rs7111149	2.67e-06	11	130458329	G	A	0.551132	-0.159116	0.0338914	PWY.6629..superpathway.of.L.tryptophan.biosynthesis	7738
	rs12370008	2.6e-07	12	88185792	T	C	0.26683	-0.202656	0.0393497	PWY.6629..superpathway.of.L.tryptophan.biosynthesis	7738
GCST90027591	rs143123895	5.18e-06	1	33896075	C	G	0.0527531	-0.266546	0.0584856	PWY.6630..superpathway.of.L.tyrosine.biosynthesis	7738
	rs11127546	3.04e-06	3	76547588	T	C	0.361736	-0.122309	0.0261994	PWY.6630..superpathway.of.L.tyrosine.biosynthesis	7738
	rs904477	7.7e-07	4	129522518	A	G	0.350847	0.130923	0.0264873	PWY.6630..superpathway.of.L.tyrosine.biosynthesis	7738
	rs4376168	7.7e-06	4	146964088	T	G	0.791977	0.136769	0.030574	PWY.6630..superpathway.of.L.tyrosine.biosynthesis	7738
	rs867279	6.33e-06	5	147966019	G	A	0.129206	-0.172952	0.0383065	PWY.6630..superpathway.of.L.tyrosine.biosynthesis	7738
	rs6975001	2.21e-06	7	17617132	G	C	0.715942	0.131293	0.0277397	PWY.6630..superpathway.of.L.tyrosine.biosynthesis	7738
	rs1353171	3.93e-06	8	119872998	C	G	0.685913	0.126243	0.027356	PWY.6630..superpathway.of.L.tyrosine.biosynthesis	7738
	rs80113686	2.44e-07	9	18127674	C	G	0.112653	-0.212981	0.0412569	PWY.6630..superpathway.of.L.tyrosine.biosynthesis	7738
	rs10885766	8.58e-06	10	117435424	A	G	0.126579	-0.174391	0.0391878	PWY.6630..superpathway.of.L.tyrosine.biosynthesis	7738
	rs4631866	6.11e-06	11	41057577	A	G	0.511771	0.112825	0.024948	PWY.6630..superpathway.of.L.tyrosine.biosynthesis	7738
	rs11614816	2.92e-06	12	5457372	C	T	0.287475	0.129523	0.027699	PWY.6630..superpathway.of.L.tyrosine.biosynthesis	7738
	rs79754311	2.64e-07	12	20129090	C	A	0.0591669	-0.274184	0.053266	PWY.6630..superpathway.of.L.tyrosine.biosynthesis	7738
	rs8014026	9.74e-06	14	26650090	A	T	0.259994	0.126787	0.0286664	PWY.6630..superpathway.of.L.tyrosine.biosynthesis	7738
	rs2096489	4.92e-06	21	33382820	T	C	0.212284	-0.140104	0.0306707	PWY.6630..superpathway.of.L.tyrosine.biosynthesis	7738
GCST90027592	rs34631763	3.07e-06	1	92948938	T	C	0.0525127	0.171802	0.0368172	PWY66.422..D.galactose.degradation.V..Leloir.pathway.	7738
	rs115981692	5.71e-06	1	216168988	A	G	0.052016	0.163905	0.036126	PWY66.422..D.galactose.degradation.V..Leloir.pathway.	7738
	rs13016472	1.32e-06	2	127501263	T	C	0.365216	0.0835176	0.017267	PWY66.422..D.galactose.degradation.V..Leloir.pathway.	7738
	rs112214356	1.89e-06	3	195923985	C	T	0.081092	-0.142819	0.0299741	PWY66.422..D.galactose.degradation.V..Leloir.pathway.	7738
	rs10026887	2.83e-06	4	63097935	T	C	0.309497	-0.0821104	0.0175353	PWY66.422..D.galactose.degradation.V..Leloir.pathway.	7738
	rs2305506	1.45e-06	4	177241136	T	C	0.121951	0.125303	0.0260045	PWY66.422..D.galactose.degradation.V..Leloir.pathway.	7738
	rs7909120	4.85e-07	10	125640380	T	C	0.293419	-0.0949316	0.0188646	PWY66.422..D.galactose.degradation.V..Leloir.pathway.	7738
	rs2992878	7.38e-06	13	95982346	A	G	0.0676559	-0.148241	0.0330707	PWY66.422..D.galactose.degradation.V..Leloir.pathway.	7738
	rs35778179	5.12e-06	14	92835973	T	C	0.0884996	-0.142549	0.0312626	PWY66.422..D.galactose.degradation.V..Leloir.pathway.	7738
	rs3785822	5.03e-06	17	59556923	A	G	0.17816	0.0962162	0.021084	PWY66.422..D.galactose.degradation.V..Leloir.pathway.	7738
	rs12976953	4.9e-06	19	52779460	T	C	0.0983496	0.128883	0.0282085	PWY66.422..D.galactose.degradation.V..Leloir.pathway.	7738
GCST90027593	rs3792267	2e-06	2	241531174	A	G	0.260377	-0.18953	0.0398733	PWY.6690..cinnamate.and.3.hydroxycinnamate.degradation.to.2.oxopent.4.enoate	7738
	rs17035816	9.78e-06	4	158088464	G	A	0.0550314	0.338356	0.0765185	PWY.6690..cinnamate.and.3.hydroxycinnamate.degradation.to.2.oxopent.4.enoate	7738
	rs12670364	7.76e-06	7	8328880	T	C	0.0808324	-0.291836	0.0652628	PWY.6690..cinnamate.and.3.hydroxycinnamate.degradation.to.2.oxopent.4.enoate	7738
	rs2968511	9.22e-06	7	71810805	G	C	0.328169	0.168322	0.0379565	PWY.6690..cinnamate.and.3.hydroxycinnamate.degradation.to.2.oxopent.4.enoate	7738
	rs4768167	3.37e-06	12	40061354	T	G	0.830486	-0.216629	0.0466189	PWY.6690..cinnamate.and.3.hydroxycinnamate.degradation.to.2.oxopent.4.enoate	7738
	rs10219622	8.9e-06	12	128246843	A	G	0.576107	0.161208	0.0362902	PWY.6690..cinnamate.and.3.hydroxycinnamate.degradation.to.2.oxopent.4.enoate	7738
	rs2300878	6.62e-06	14	69403714	G	A	0.464045	-0.155994	0.0346216	PWY.6690..cinnamate.and.3.hydroxycinnamate.degradation.to.2.oxopent.4.enoate	7738
	rs72995495	7.16e-06	19	8260412	C	A	0.0530657	-0.393466	0.0876548	PWY.6690..cinnamate.and.3.hydroxycinnamate.degradation.to.2.oxopent.4.enoate	7738
GCST90027594	rs2737651	6.5e-06	1	200036052	C	T	0.157242	-0.0980458	0.0217422	PWY.6700..queuosine.biosynthesis	7738
	rs7589782	1.37e-06	2	216454245	T	C	0.0783541	0.142071	0.0294218	PWY.6700..queuosine.biosynthesis	7738
	rs9999406	9.89e-06	4	54381345	C	T	0.534069	-0.072055	0.0163034	PWY.6700..queuosine.biosynthesis	7738
	rs7700033	2.39e-06	4	94121401	A	C	0.589881	0.0750812	0.0159171	PWY.6700..queuosine.biosynthesis	7738
	rs28404149	6.07e-06	4	147298708	A	G	0.145481	0.100438	0.0222011	PWY.6700..queuosine.biosynthesis	7738
	rs7377535	3.83e-06	4	189064498	A	G	0.630164	-0.0757541	0.0163952	PWY.6700..queuosine.biosynthesis	7738
	rs12515947	4.58e-07	5	123050342	A	G	0.547945	-0.0791647	0.015697	PWY.6700..queuosine.biosynthesis	7738
	rs1926092	6.62e-06	6	133701964	T	G	0.204261	0.0940404	0.0208728	PWY.6700..queuosine.biosynthesis	7738
	rs1408765	6.13e-06	8	139072852	G	A	0.573549	-0.0729139	0.0161251	PWY.6700..queuosine.biosynthesis	7738
	rs7997810	1.77e-06	13	53379240	A	G	0.358779	0.0785295	0.0164352	PWY.6700..queuosine.biosynthesis	7738
	rs7222575	1.83e-06	17	79303222	C	A	0.234593	-0.0891912	0.0186944	PWY.6700..queuosine.biosynthesis	7738
	rs149854766	8.21e-06	18	49864230	T	A	0.06483	-0.153124	0.0343351	PWY.6700..queuosine.biosynthesis	7738
	rs79257569	7.7e-06	19	6965739	A	G	0.122217	-0.115155	0.0257427	PWY.6700..queuosine.biosynthesis	7738
	rs6043418	8.54e-07	20	15647740	A	G	0.557127	0.0789955	0.0160474	PWY.6700..queuosine.biosynthesis	7738
GCST90027595	rs72831788	3.27762e-06	2	103977499	C	T	0.104502	-0.124701	0.0268023	PWY.6703..preQ0.biosynthesis	7738
	rs1263629	1.03341e-06	2	207936911	G	A	0.181109	0.102583	0.0209988	PWY.6703..preQ0.biosynthesis	7738
	rs6804526	2.12157e-07	3	192089178	G	A	0.170134	0.111336	0.0214587	PWY.6703..preQ0.biosynthesis	7738
	rs4958506	9.04865e-06	5	151347364	A	G	0.398147	0.0743958	0.0167606	PWY.6703..preQ0.biosynthesis	7738
	rs17366560	2.46702e-06	10	43856612	T	A	0.0610195	0.166331	0.0353081	PWY.6703..preQ0.biosynthesis	7738
	rs505128	4.21044e-06	11	116273511	C	T	0.353709	-0.0773775	0.0168186	PWY.6703..preQ0.biosynthesis	7738
	rs8004382	5.95796e-06	14	21155393	G	A	0.500582	-0.0730588	0.0161353	PWY.6703..preQ0.biosynthesis	7738
	rs17829116	2.17391e-06	14	95944478	A	G	0.183342	0.102872	0.0217188	PWY.6703..preQ0.biosynthesis	7738
	rs4777110	5.48306e-06	15	69383785	T	C	0.580713	-0.0744398	0.0163769	PWY.6703..preQ0.biosynthesis	7738
	rs28535665	9.02029e-06	15	87691585	C	G	0.0586869	0.164286	0.0370063	PWY.6703..preQ0.biosynthesis	7738
	rs78048823	2.74106e-07	16	24047271	T	C	0.0535389	0.184638	0.0359187	PWY.6703..preQ0.biosynthesis	7738
	rs11657406	2.78327e-06	17	7249870	T	G	0.166064	-0.101907	0.0217462	PWY.6703..preQ0.biosynthesis	7738
	rs225280	2.16589e-06	17	33976296	T	C	0.816592	0.0991598	0.0209317	PWY.6703..preQ0.biosynthesis	7738
	rs384592	1.95471e-06	19	23458920	G	A	0.137667	0.122537	0.0257537	PWY.6703..preQ0.biosynthesis	7738
	rs75314238	3.56124e-06	20	11612323	T	A	0.0560906	-0.167732	0.0361844	PWY.6703..preQ0.biosynthesis	7738
GCST90027596	rs10172221	7.22e-06	2	35014657	C	G	0.131808	0.16467	0.0366974	PWY.6708..ubiquinol.8.biosynthesis..prokaryotic.	7738
	rs17275498	1.38e-07	2	231420401	C	A	0.111832	0.212949	0.0404278	PWY.6708..ubiquinol.8.biosynthesis..prokaryotic.	7738
	rs2636908	3.57e-06	3	193676416	C	T	0.0742992	0.251351	0.0542266	PWY.6708..ubiquinol.8.biosynthesis..prokaryotic.	7738
	rs10463321	7.85e-06	5	151323905	G	T	0.204651	0.137597	0.0307884	PWY.6708..ubiquinol.8.biosynthesis..prokaryotic.	7738
	rs12209400	5.17e-06	6	156449765	T	C	0.229876	0.134862	0.0295886	PWY.6708..ubiquinol.8.biosynthesis..prokaryotic.	7738
	rs12550124	3.38e-06	8	50694780	T	A	0.87165	-0.172648	0.0371575	PWY.6708..ubiquinol.8.biosynthesis..prokaryotic.	7738
	rs3750879	2.96e-06	10	13741632	A	C	0.34867	0.124154	0.0265636	PWY.6708..ubiquinol.8.biosynthesis..prokaryotic.	7738
	rs7979020	9.41e-06	12	124975674	T	C	0.138499	-0.162825	0.0367534	PWY.6708..ubiquinol.8.biosynthesis..prokaryotic.	7738
	rs9316763	9.57e-06	13	55678017	C	T	0.465734	0.114104	0.0257771	PWY.6708..ubiquinol.8.biosynthesis..prokaryotic.	7738
	rs113976504	4.7e-06	13	81704666	T	C	0.0528666	-0.272739	0.05958	PWY.6708..ubiquinol.8.biosynthesis..prokaryotic.	7738
GCST90027597	rs61759306	8.03e-07	1	3709093	T	C	0.213506	0.217252	0.0440255	PWY.6731..starch.degradation.III	7738
	rs1030115	3.53e-06	1	237469065	G	A	0.110073	-0.28897	0.0623148	PWY.6731..starch.degradation.III	7738
	rs55922034	2.52e-06	2	121567079	A	C	0.0555627	-0.408074	0.0866984	PWY.6731..starch.degradation.III	7738
	rs2368650	5.49e-06	4	8977702	G	A	0.282367	-0.211497	0.0465319	PWY.6731..starch.degradation.III	7738
	rs7665599	7.6e-06	4	147414147	T	C	0.619459	0.163375	0.0364988	PWY.6731..starch.degradation.III	7738
	rs4440429	5.48e-06	6	69205367	T	C	0.639166	-0.163017	0.0358625	PWY.6731..starch.degradation.III	7738
	rs2166227	6.44e-06	10	49766200	C	G	0.324661	-0.166098	0.0368181	PWY.6731..starch.degradation.III	7738
	rs12805373	7.5e-07	11	119518822	A	T	0.263748	-0.199203	0.0402589	PWY.6731..starch.degradation.III	7738
	rs457793	7.99e-06	13	32677274	G	C	0.663735	0.162257	0.0363365	PWY.6731..starch.degradation.III	7738
	rs10152918	1.3e-06	15	90351574	A	G	0.417203	-0.204226	0.0422004	PWY.6731..starch.degradation.III	7738
	rs2602034	9.05e-06	15	99736690	A	G	0.605644	0.159327	0.0358941	PWY.6731..starch.degradation.III	7738
	rs3744580	6.75e-06	17	11648444	C	T	0.711299	-0.173951	0.0386425	PWY.6731..starch.degradation.III	7738
	rs806925	4.15e-06	17	51373354	G	A	0.657926	-0.171177	0.0371812	PWY.6731..starch.degradation.III	7738
GCST90027598	rs9286959	6.6e-06	1	29840322	A	T	0.438789	0.0754898	0.0167521	PWY.6737..starch.degradation.V	7738
	rs7083857	7.86e-07	10	125680455	G	C	0.0977465	0.136762	0.027691	PWY.6737..starch.degradation.V	7738
	rs12420239	6.15e-06	11	70425722	A	G	0.186183	-0.095626	0.0211507	PWY.6737..starch.degradation.V	7738
	rs12868026	5.33e-06	13	55103187	A	G	0.0538899	0.16246	0.0356944	PWY.6737..starch.degradation.V	7738
	rs10145503	4.85e-06	14	58386628	G	A	0.198072	-0.0925465	0.0202458	PWY.6737..starch.degradation.V	7738
	rs6035564	1.53e-06	20	20132543	A	G	0.541036	-0.077432	0.0161053	PWY.6737..starch.degradation.V	7738
GCST90027599	rs1338762	1.47e-06	1	220596516	A	G	0.269544	-0.1778	0.0369226	PWY.6823..molybdenum.cofactor.biosynthesis	7738
	rs555615	9.2e-06	1	245602187	C	T	0.832982	-0.1961	0.044214	PWY.6823..molybdenum.cofactor.biosynthesis	7738
	rs16829385	4.09e-06	2	188791863	T	A	0.130089	0.219994	0.0477522	PWY.6823..molybdenum.cofactor.biosynthesis	7738
	rs10015390	2.39e-06	4	115874047	A	G	0.703903	0.170577	0.0361569	PWY.6823..molybdenum.cofactor.biosynthesis	7738
	rs11741434	5.21e-06	5	165520051	G	A	0.19109	-0.215369	0.0472708	PWY.6823..molybdenum.cofactor.biosynthesis	7738
	rs62523849	2.68e-06	8	88481776	C	T	0.0576356	0.331454	0.0706149	PWY.6823..molybdenum.cofactor.biosynthesis	7738
	rs61861701	3.55e-06	10	112365004	G	A	0.260402	0.177643	0.0383181	PWY.6823..molybdenum.cofactor.biosynthesis	7738
	rs1325380	6.57e-06	13	108753553	C	T	0.2499	0.174981	0.0388236	PWY.6823..molybdenum.cofactor.biosynthesis	7738
	rs2292862	4.72e-06	15	63088916	T	A	0.653047	-0.169423	0.0370187	PWY.6823..molybdenum.cofactor.biosynthesis	7738
	rs11867310	5.55e-06	17	1120797	G	A	0.528379	-0.150271	0.0330792	PWY.6823..molybdenum.cofactor.biosynthesis	7738
	rs6081036	2.52e-07	20	18179543	T	C	0.67576	0.174781	0.0338956	PWY.6823..molybdenum.cofactor.biosynthesis	7738
GCST90027600	rs7426276	1.9e-06	2	1064700	A	G	0.149009	-0.177033	0.0371638	PWY.6891..thiazole.biosynthesis.II..Bacillus.	7738
	rs28887188	4.74e-07	2	231425650	A	G	0.0962352	0.223486	0.044371	PWY.6891..thiazole.biosynthesis.II..Bacillus.	7738
	rs111370608	8.42e-06	3	31570782	T	G	0.105908	-0.20102	0.0451296	PWY.6891..thiazole.biosynthesis.II..Bacillus.	7738
	rs6858961	2.71e-06	5	3305712	C	A	0.150873	0.17174	0.0366048	PWY.6891..thiazole.biosynthesis.II..Bacillus.	7738
	rs9401616	9.23e-06	6	123244402	G	A	0.151187	0.16293	0.0367414	PWY.6891..thiazole.biosynthesis.II..Bacillus.	7738
	rs7784347	2.99e-07	7	8329708	C	T	0.0648245	-0.271457	0.0529763	PWY.6891..thiazole.biosynthesis.II..Bacillus.	7738
	rs78206502	4.24e-06	7	42482854	A	G	0.0581025	0.272518	0.0592538	PWY.6891..thiazole.biosynthesis.II..Bacillus.	7738
	rs17147827	7.63e-06	7	78087284	T	G	0.130363	0.174951	0.0390923	PWY.6891..thiazole.biosynthesis.II..Bacillus.	7738
	rs4716795	9.49e-06	7	157680692	C	T	0.871149	0.177781	0.0401458	PWY.6891..thiazole.biosynthesis.II..Bacillus.	7738
	rs2065501	6.1e-07	9	22140224	C	A	0.68472	0.156778	0.0314314	PWY.6891..thiazole.biosynthesis.II..Bacillus.	7738
	rs7925466	4.03e-06	11	72778113	C	A	0.411115	-0.123848	0.026866	PWY.6891..thiazole.biosynthesis.II..Bacillus.	7738
	rs147068992	4e-06	12	20137785	A	G	0.0564545	-0.263745	0.0571971	PWY.6891..thiazole.biosynthesis.II..Bacillus.	7738
	rs1950861	9.76e-06	14	26690571	A	G	0.255127	-0.131261	0.0296811	PWY.6891..thiazole.biosynthesis.II..Bacillus.	7738
	rs73379542	2.14e-06	15	34202667	C	G	0.0510867	-0.279654	0.0590033	PWY.6891..thiazole.biosynthesis.II..Bacillus.	7738
	rs4968174	4.38e-06	17	1080200	C	A	0.535432	-0.128802	0.0280471	PWY.6891..thiazole.biosynthesis.II..Bacillus.	7738
	rs67469682	1.05e-06	21	21941433	A	T	0.375479	0.132353	0.0271084	PWY.6891..thiazole.biosynthesis.II..Bacillus.	7738
GCST90027601	rs2999900	6.27e-07	1	13830815	C	T	0.838843	0.137782	0.0276513	PWY.6892..thiazole.biosynthesis.I..E..coli.	7738
	rs4949324	7.01e-06	1	31377743	A	G	0.654959	-0.0972248	0.0216366	PWY.6892..thiazole.biosynthesis.I..E..coli.	7738
	rs80055047	7.18e-06	1	219347813	A	G	0.0520199	0.211269	0.0470718	PWY.6892..thiazole.biosynthesis.I..E..coli.	7738
	rs7784347	2.35e-07	7	8329708	C	T	0.0680514	-0.2046	0.0395806	PWY.6892..thiazole.biosynthesis.I..E..coli.	7738
	rs7989592	7.83e-06	13	79049841	C	T	0.0541374	-0.201336	0.0450433	PWY.6892..thiazole.biosynthesis.I..E..coli.	7738
	rs75042717	8.81e-06	17	42923807	C	A	0.160967	0.120678	0.0271527	PWY.6892..thiazole.biosynthesis.I..E..coli.	7738
GCST90027602	rs10006164	5.7e-06	4	1021598	A	G	0.344209	-0.0805101	0.0177448	PWY.6897..thiamin.salvage.II	7738
	rs4374638	9.61e-06	4	12427589	C	T	0.652683	0.0768675	0.0173682	PWY.6897..thiamin.salvage.II	7738
	rs118155381	6.91e-07	8	128997208	C	T	0.258527	-0.0923154	0.0185972	PWY.6897..thiamin.salvage.II	7738
	rs74949229	3.89e-06	10	9526946	A	G	0.0938701	-0.1307	0.0283073	PWY.6897..thiamin.salvage.II	7738
	rs2461882	5.78e-06	10	72537151	C	T	0.0962862	-0.124633	0.0274876	PWY.6897..thiamin.salvage.II	7738
	rs7904867	6.95e-06	10	82352787	C	T	0.377571	-0.0760521	0.0169187	PWY.6897..thiamin.salvage.II	7738
	rs10777971	3.82e-06	12	99752344	G	T	0.359993	0.0780639	0.0168937	PWY.6897..thiamin.salvage.II	7738
	rs1968451	6.23e-06	19	5391922	C	T	0.680575	0.0898689	0.0198891	PWY.6897..thiamin.salvage.II	7738
	rs12463196	7.32e-06	19	16728733	T	G	0.0749451	-0.138008	0.0307762	PWY.6897..thiamin.salvage.II	7738
	rs2424026	5.66e-06	20	16956638	G	A	0.255692	-0.0847065	0.0186631	PWY.6897..thiamin.salvage.II	7738
	rs28359554	1.71e-06	20	56141291	C	T	0.08728	0.143385	0.0299685	PWY.6897..thiamin.salvage.II	7738
GCST90027603	rs73001914	2.61e-06	3	2585609	G	A	0.182174	-0.102206	0.0217496	PWY.6901..superpathway.of.glucose.and.xylose.degradation	7738
	rs114537104	1.44e-06	4	43582603	G	T	0.0602476	0.170007	0.0352783	PWY.6901..superpathway.of.glucose.and.xylose.degradation	7738
	rs6596989	2.08e-06	6	3629689	G	A	0.660013	-0.0852001	0.0179529	PWY.6901..superpathway.of.glucose.and.xylose.degradation	7738
	rs145761301	7.89e-06	6	168088679	A	G	0.106563	0.125022	0.0279809	PWY.6901..superpathway.of.glucose.and.xylose.degradation	7738
	rs6967058	9.66e-06	7	144213477	C	T	0.909252	-0.141853	0.03206	PWY.6901..superpathway.of.glucose.and.xylose.degradation	7738
	rs12782517	6.56e-07	10	133603287	T	C	0.152274	0.117953	0.0237137	PWY.6901..superpathway.of.glucose.and.xylose.degradation	7738
	rs4922591	7.72e-06	11	32374199	C	T	0.614008	-0.0761299	0.0170206	PWY.6901..superpathway.of.glucose.and.xylose.degradation	7738
	rs57238953	2.22e-06	16	27919526	A	G	0.0675283	-0.153964	0.0325341	PWY.6901..superpathway.of.glucose.and.xylose.degradation	7738
	rs7228238	6.93e-06	18	2641314	T	C	0.415472	-0.0747709	0.0166316	PWY.6901..superpathway.of.glucose.and.xylose.degradation	7738
GCST90027604	rs12725757	4.84641e-06	1	88641534	T	A	0.351997	0.0778646	0.0170332	PWY.6969..TCA.cycle.V..2.oxoglutarate.ferredoxin.oxidoreductase.	7738
	rs61156349	8.15921e-06	2	6820885	A	T	0.206393	0.0898115	0.0201328	PWY.6969..TCA.cycle.V..2.oxoglutarate.ferredoxin.oxidoreductase.	7738
	rs13088151	9.38642e-06	3	3049520	G	A	0.228659	-0.0896934	0.020243	PWY.6969..TCA.cycle.V..2.oxoglutarate.ferredoxin.oxidoreductase.	7738
	rs78769049	7.19062e-07	3	113445802	T	C	0.0931358	-0.149104	0.0300847	PWY.6969..TCA.cycle.V..2.oxoglutarate.ferredoxin.oxidoreductase.	7738
	rs367274	1.71752e-06	6	90622187	T	C	0.453617	0.0793277	0.0165815	PWY.6969..TCA.cycle.V..2.oxoglutarate.ferredoxin.oxidoreductase.	7738
	rs802718	7.26391e-06	6	128289511	A	G	0.91036	0.128723	0.0286956	PWY.6969..TCA.cycle.V..2.oxoglutarate.ferredoxin.oxidoreductase.	7738
	rs10951836	9.66322e-06	7	45886834	G	A	0.352364	0.078213	0.0176769	PWY.6969..TCA.cycle.V..2.oxoglutarate.ferredoxin.oxidoreductase.	7738
	rs17866154	8.04606e-07	7	126881702	C	G	0.102088	-0.133938	0.0271446	PWY.6969..TCA.cycle.V..2.oxoglutarate.ferredoxin.oxidoreductase.	7738
	rs62522935	3.29738e-06	8	94698620	C	T	0.124382	0.116933	0.0251395	PWY.6969..TCA.cycle.V..2.oxoglutarate.ferredoxin.oxidoreductase.	7738
	rs1915542	1.52087e-06	8	119605433	T	A	0.673225	0.085412	0.0177628	PWY.6969..TCA.cycle.V..2.oxoglutarate.ferredoxin.oxidoreductase.	7738
	rs11141287	5.40041e-06	9	88788556	T	C	0.444959	0.0758855	0.0166833	PWY.6969..TCA.cycle.V..2.oxoglutarate.ferredoxin.oxidoreductase.	7738
	rs71507551	8.36687e-06	9	121229221	G	A	0.0742318	-0.141788	0.0318225	PWY.6969..TCA.cycle.V..2.oxoglutarate.ferredoxin.oxidoreductase.	7738
	rs9300960	4.15137e-06	13	105346499	T	C	0.161616	-0.110748	0.0240566	PWY.6969..TCA.cycle.V..2.oxoglutarate.ferredoxin.oxidoreductase.	7738
	rs1423084	6.42623e-06	16	26561371	G	A	0.787237	-0.0915073	0.0202815	PWY.6969..TCA.cycle.V..2.oxoglutarate.ferredoxin.oxidoreductase.	7738
GCST90027605	rs17012363	9.57e-06	2	33121494	C	T	0.179061	0.128966	0.0291337	PWY.7003..glycerol.degradation.to.butanol	7738
	rs16855891	6.85e-06	2	217172384	A	G	0.0504159	0.22891	0.0508879	PWY.7003..glycerol.degradation.to.butanol	7738
	rs3116216	9.35e-06	2	233091531	C	T	0.0710938	0.195371	0.0440862	PWY.7003..glycerol.degradation.to.butanol	7738
	rs7623244	9.01e-06	3	125455621	C	A	0.186152	0.132253	0.0297889	PWY.7003..glycerol.degradation.to.butanol	7738
	rs75209389	9.81e-06	4	7445593	T	G	0.177712	0.131907	0.0298337	PWY.7003..glycerol.degradation.to.butanol	7738
	rs72697193	2.11e-06	4	161432924	T	C	0.114898	0.170761	0.0360083	PWY.7003..glycerol.degradation.to.butanol	7738
	rs10017115	6.15e-06	4	181590832	C	T	0.590678	0.104115	0.0230282	PWY.7003..glycerol.degradation.to.butanol	7738
	rs971716	6.03e-06	5	17802864	C	T	0.596692	0.103798	0.0229367	PWY.7003..glycerol.degradation.to.butanol	7738
	rs72958820	3.07e-07	6	75293345	T	C	0.0540698	0.260292	0.0508447	PWY.7003..glycerol.degradation.to.butanol	7738
	rs56059900	6.88e-08	8	50785702	A	G	0.0657438	0.245734	0.0455545	PWY.7003..glycerol.degradation.to.butanol	7738
	rs7859760	7.06e-06	9	118125741	G	T	0.517931	0.100406	0.0223525	PWY.7003..glycerol.degradation.to.butanol	7738
	rs62571693	5.28e-06	9	120645097	C	T	0.181501	-0.131848	0.0289556	PWY.7003..glycerol.degradation.to.butanol	7738
	rs34386657	6.29e-06	11	83892801	T	C	0.0526102	0.229411	0.0507949	PWY.7003..glycerol.degradation.to.butanol	7738
	rs35531472	9.81e-06	17	11049232	T	C	0.107296	-0.161366	0.0364965	PWY.7003..glycerol.degradation.to.butanol	7738
	rs4892167	7.63e-06	18	71640680	C	G	0.351073	0.120951	0.0270257	PWY.7003..glycerol.degradation.to.butanol	7738
GCST90027606	rs4670011	8.57e-06	2	14766820	C	T	0.306786	-0.174663	0.0392458	PWY.7013..L.1.2.propanediol.degradation	7738
	rs114990902	2.74e-07	2	222312590	A	G	0.0560495	-0.438592	0.0853246	PWY.7013..L.1.2.propanediol.degradation	7738
	rs4309681	8.46e-06	3	148262862	A	G	0.176173	0.205271	0.0460954	PWY.7013..L.1.2.propanediol.degradation	7738
	rs72829142	3.31e-06	5	148240905	G	A	0.0601282	0.348734	0.0749867	PWY.7013..L.1.2.propanediol.degradation	7738
	rs1555643	4.78e-06	6	14952171	A	G	0.173527	0.208976	0.0456846	PWY.7013..L.1.2.propanediol.degradation	7738
	rs1381664	4.03e-06	8	76915110	T	A	0.448913	0.168754	0.0366068	PWY.7013..L.1.2.propanediol.degradation	7738
	rs2145794	8.67e-06	11	34354913	A	T	0.824855	0.221571	0.0498146	PWY.7013..L.1.2.propanediol.degradation	7738
	rs7303969	4.49e-06	12	133164690	T	C	0.832051	-0.211976	0.0462092	PWY.7013..L.1.2.propanediol.degradation	7738
	rs12440220	5.57e-06	15	45948077	G	A	0.40746	-0.166608	0.0366815	PWY.7013..L.1.2.propanediol.degradation	7738
	rs9933327	2.8e-06	16	17881203	G	A	0.305774	0.194255	0.0414638	PWY.7013..L.1.2.propanediol.degradation	7738
	rs1589199	2.75e-06	18	24916309	G	A	0.0833208	-0.303254	0.0646742	PWY.7013..L.1.2.propanediol.degradation	7738
GCST90027607	rs75789763	5.93e-06	4	130403869	A	G	0.0562994	-0.167187	0.0369155	PWY.7187..pyrimidine.deoxyribonucleotides.de.novo.biosynthesis.II	7738
	rs10951564	3.27e-06	7	38674590	A	G	0.472108	0.076022	0.0163369	PWY.7187..pyrimidine.deoxyribonucleotides.de.novo.biosynthesis.II	7738
	rs10448112	9.52e-06	8	5480590	G	A	0.204444	0.0915049	0.0206659	PWY.7187..pyrimidine.deoxyribonucleotides.de.novo.biosynthesis.II	7738
	rs72784665	6.13e-06	10	8187457	T	G	0.0683811	0.157671	0.0348681	PWY.7187..pyrimidine.deoxyribonucleotides.de.novo.biosynthesis.II	7738
	rs2481967	9.28e-06	13	28541583	G	T	0.809301	0.0926418	0.0208963	PWY.7187..pyrimidine.deoxyribonucleotides.de.novo.biosynthesis.II	7738
	rs4791333	5.05e-06	17	9009595	G	A	0.871297	-0.110765	0.0242762	PWY.7187..pyrimidine.deoxyribonucleotides.de.novo.biosynthesis.II	7738
	rs17790609	6.95e-06	18	71620986	C	T	0.0808749	0.135454	0.0301332	PWY.7187..pyrimidine.deoxyribonucleotides.de.novo.biosynthesis.II	7738
	rs73176879	6.43e-06	22	43343625	G	A	0.116772	-0.114949	0.0254776	PWY.7187..pyrimidine.deoxyribonucleotides.de.novo.biosynthesis.II	7738
GCST90027608	rs9463067	5.11e-06	6	12728425	T	C	0.380643	-0.079069	0.0173385	PWY.7196..superpathway.of.pyrimidine.ribonucleosides.salvage	7738
	rs4074922	8.67e-06	12	131433751	G	C	0.197105	-0.108992	0.0245035	PWY.7196..superpathway.of.pyrimidine.ribonucleosides.salvage	7738
	rs1686648	7.18e-06	13	60099693	A	G	0.793975	-0.0931009	0.020743	PWY.7196..superpathway.of.pyrimidine.ribonucleosides.salvage	7738
	rs8033436	4.2e-06	15	90773142	A	G	0.477528	0.0784407	0.017048	PWY.7196..superpathway.of.pyrimidine.ribonucleosides.salvage	7738
	rs55794976	1.31e-06	16	88661980	T	C	0.0635357	-0.169662	0.0350678	PWY.7196..superpathway.of.pyrimidine.ribonucleosides.salvage	7738
	rs6503292	3.24e-06	17	10113345	G	A	0.629819	-0.0827317	0.0177716	PWY.7196..superpathway.of.pyrimidine.ribonucleosides.salvage	7738
	rs662934	4.27e-06	20	773509	G	A	0.777175	0.101673	0.0221143	PWY.7196..superpathway.of.pyrimidine.ribonucleosides.salvage	7738
GCST90027609	rs16830066	6.49e-06	1	200189220	A	G	0.101692	0.122475	0.027157	PWY.7197..pyrimidine.deoxyribonucleotide.phosphorylation	7738
	rs74671141	4.94e-06	3	179063	C	G	0.104316	-0.122167	0.0267473	PWY.7197..pyrimidine.deoxyribonucleotide.phosphorylation	7738
	rs3113463	1.4e-07	4	150213416	T	G	0.507096	0.0875069	0.0166185	PWY.7197..pyrimidine.deoxyribonucleotide.phosphorylation	7738
	rs11259346	3.03e-06	10	14838247	T	C	0.325841	0.0821155	0.0175884	PWY.7197..pyrimidine.deoxyribonucleotide.phosphorylation	7738
	rs4962365	4.46e-06	10	128475525	C	T	0.0620419	0.158259	0.0344899	PWY.7197..pyrimidine.deoxyribonucleotide.phosphorylation	7738
	rs117176738	7.58e-06	11	72339729	G	A	0.0555993	-0.160576	0.0358702	PWY.7197..pyrimidine.deoxyribonucleotide.phosphorylation	7738
	rs8079105	2.23e-06	17	52966403	T	C	0.50919	0.0793471	0.0167696	PWY.7197..pyrimidine.deoxyribonucleotide.phosphorylation	7738
	rs8097750	7.87e-06	18	48198611	A	G	0.144967	0.10297	0.0230428	PWY.7197..pyrimidine.deoxyribonucleotide.phosphorylation	7738
GCST90027610	rs12466926	1.77e-06	2	22219465	A	G	0.255776	-0.0991623	0.0207513	PWY.7198..pyrimidine.deoxyribonucleotides.de.novo.biosynthesis.IV	7738
	rs9310781	9.59e-06	3	25482147	G	C	0.242162	-0.0962912	0.0217543	PWY.7198..pyrimidine.deoxyribonucleotides.de.novo.biosynthesis.IV	7738
	rs6854439	9.79e-06	4	40203439	T	C	0.481757	0.0789267	0.0178496	PWY.7198..pyrimidine.deoxyribonucleotides.de.novo.biosynthesis.IV	7738
	rs4739729	1.51e-06	8	81149186	A	G	0.353332	-0.0924285	0.019214	PWY.7198..pyrimidine.deoxyribonucleotides.de.novo.biosynthesis.IV	7738
	rs77945651	1.42e-06	12	24318151	C	A	0.0551304	0.197268	0.0409065	PWY.7198..pyrimidine.deoxyribonucleotides.de.novo.biosynthesis.IV	7738
	rs9508816	5.59e-06	13	31256569	T	A	0.734997	-0.0962162	0.0211864	PWY.7198..pyrimidine.deoxyribonucleotides.de.novo.biosynthesis.IV	7738
	rs8046267	7.26e-06	16	57877231	G	C	0.142949	-0.116058	0.0258714	PWY.7198..pyrimidine.deoxyribonucleotides.de.novo.biosynthesis.IV	7738
GCST90027611	rs11713293	7.85e-06	3	61877662	A	C	0.0581419	0.158361	0.0354328	PWY.7199..pyrimidine.deoxyribonucleosides.salvage	7738
	rs55724545	8.2e-06	3	65666769	C	G	0.244364	-0.0854652	0.0191625	PWY.7199..pyrimidine.deoxyribonucleosides.salvage	7738
	rs72773357	3.69e-06	10	8502417	C	T	0.157079	-0.103127	0.0222823	PWY.7199..pyrimidine.deoxyribonucleosides.salvage	7738
	rs9522352	6.36e-06	13	112337859	A	G	0.329568	-0.078448	0.0173788	PWY.7199..pyrimidine.deoxyribonucleosides.salvage	7738
	rs117273466	3.62e-06	14	73901590	G	T	0.059133	-0.170639	0.0368399	PWY.7199..pyrimidine.deoxyribonucleosides.salvage	7738
	rs10416031	2.43e-06	19	1095151	G	A	0.653782	-0.0794591	0.0168564	PWY.7199..pyrimidine.deoxyribonucleosides.salvage	7738
	rs1041447	3.97e-06	21	42306226	T	C	0.581197	0.0755324	0.0163735	PWY.7199..pyrimidine.deoxyribonucleosides.salvage	7738
GCST90027612	rs6587723	2.65e-06	1	149922960	C	T	0.439362	0.0993128	0.0211468	PWY.7209..superpathway.of.pyrimidine.ribonucleosides.degradation	7738
	rs12487786	8.57e-06	3	64958064	C	T	0.757846	-0.102677	0.0230714	PWY.7209..superpathway.of.pyrimidine.ribonucleosides.degradation	7738
	rs836868	2.16e-06	3	122859973	T	A	0.60273	-0.0986201	0.0208141	PWY.7209..superpathway.of.pyrimidine.ribonucleosides.degradation	7738
	rs6805759	2.39e-06	3	171893650	G	A	0.527657	0.0946118	0.0200558	PWY.7209..superpathway.of.pyrimidine.ribonucleosides.degradation	7738
	rs10489050	3.93e-06	4	163565725	A	G	0.0855044	-0.164383	0.0356172	PWY.7209..superpathway.of.pyrimidine.ribonucleosides.degradation	7738
	rs4260641	8.37e-06	5	105436505	G	A	0.591584	-0.0893609	0.020056	PWY.7209..superpathway.of.pyrimidine.ribonucleosides.degradation	7738
	rs11242123	4.89e-08	5	132025487	T	A	0.128552	-0.16115	0.0295398	PWY.7209..superpathway.of.pyrimidine.ribonucleosides.degradation	7738
	rs4645398	8.03e-06	6	63604236	C	T	0.211335	-0.109342	0.0244923	PWY.7209..superpathway.of.pyrimidine.ribonucleosides.degradation	7738
	rs6454985	6.36e-06	6	94717644	C	T	0.581833	-0.0889841	0.0197122	PWY.7209..superpathway.of.pyrimidine.ribonucleosides.degradation	7738
	rs617079	3.3e-06	6	150752939	G	C	0.0630626	-0.188862	0.0406074	PWY.7209..superpathway.of.pyrimidine.ribonucleosides.degradation	7738
	rs1474383	1.68e-06	7	96371760	C	T	0.637558	-0.0976871	0.0204012	PWY.7209..superpathway.of.pyrimidine.ribonucleosides.degradation	7738
	rs6473162	5.94e-06	8	80396414	T	A	0.396473	0.0918696	0.0202865	PWY.7209..superpathway.of.pyrimidine.ribonucleosides.degradation	7738
	rs261555	1.77e-06	8	97003139	A	G	0.768291	-0.111062	0.0232431	PWY.7209..superpathway.of.pyrimidine.ribonucleosides.degradation	7738
	rs16916531	4.29e-06	9	101260985	A	C	0.322099	0.0996466	0.0216777	PWY.7209..superpathway.of.pyrimidine.ribonucleosides.degradation	7738
	rs11215429	1.81e-06	11	115095846	C	T	0.0526883	0.22683	0.04752	PWY.7209..superpathway.of.pyrimidine.ribonucleosides.degradation	7738
	rs4783337	5.13e-07	16	83249025	C	G	0.931307	-0.220689	0.0439498	PWY.7209..superpathway.of.pyrimidine.ribonucleosides.degradation	7738
GCST90027613	rs12693170	4.31e-06	2	179737144	A	C	0.754084	-0.0876407	0.0190692	PWY.7211..superpathway.of.pyrimidine.deoxyribonucleotides.de.novo.biosynthesis	7738
	rs4624725	2.76e-06	4	6135321	A	G	0.810342	0.101275	0.0216038	PWY.7211..superpathway.of.pyrimidine.deoxyribonucleotides.de.novo.biosynthesis	7738
	rs72835533	7.67e-06	6	23731053	G	A	0.197483	-0.0941348	0.021039	PWY.7211..superpathway.of.pyrimidine.deoxyribonucleotides.de.novo.biosynthesis	7738
	rs9463229	6.13e-06	6	46592626	T	C	0.184748	0.0980088	0.0216752	PWY.7211..superpathway.of.pyrimidine.deoxyribonucleotides.de.novo.biosynthesis	7738
	rs13203297	5.81e-06	6	74268002	A	T	0.324735	0.0790555	0.0174388	PWY.7211..superpathway.of.pyrimidine.deoxyribonucleotides.de.novo.biosynthesis	7738
	rs62485312	1.89e-06	8	5638670	A	G	0.102164	0.134093	0.0281449	PWY.7211..superpathway.of.pyrimidine.deoxyribonucleotides.de.novo.biosynthesis	7738
	rs327229	8.32e-06	8	26462161	C	T	0.909395	-0.128276	0.0287814	PWY.7211..superpathway.of.pyrimidine.deoxyribonucleotides.de.novo.biosynthesis	7738
	rs73335828	2.68e-06	8	74919480	A	G	0.0554602	0.168873	0.0359797	PWY.7211..superpathway.of.pyrimidine.deoxyribonucleotides.de.novo.biosynthesis	7738
	rs10886367	5.67e-07	10	120780364	C	G	0.60289	0.083789	0.016751	PWY.7211..superpathway.of.pyrimidine.deoxyribonucleotides.de.novo.biosynthesis	7738
	rs11223389	4.09e-06	11	133074627	T	C	0.217382	0.0951344	0.0206508	PWY.7211..superpathway.of.pyrimidine.deoxyribonucleotides.de.novo.biosynthesis	7738
	rs4074922	4.97e-06	12	131433751	G	C	0.200294	-0.108702	0.0238071	PWY.7211..superpathway.of.pyrimidine.deoxyribonucleotides.de.novo.biosynthesis	7738
	rs7492664	3.09e-06	14	35202345	T	G	0.0726264	-0.147612	0.0316442	PWY.7211..superpathway.of.pyrimidine.deoxyribonucleotides.de.novo.biosynthesis	7738
	rs6020972	6.28e-06	20	49708973	T	C	0.495878	-0.0794081	0.017581	PWY.7211..superpathway.of.pyrimidine.deoxyribonucleotides.de.novo.biosynthesis	7738
	rs4600724	9.86e-06	20	59606942	C	A	0.498246	0.0723838	0.0163757	PWY.7211..superpathway.of.pyrimidine.deoxyribonucleotides.de.novo.biosynthesis	7738
GCST90027614	rs7569681	5.19e-06	2	116094446	C	T	0.086701	-0.131782	0.0289189	PWY.7219..adenosine.ribonucleotides.de.novo.biosynthesis	7738
	rs35057482	3.06e-06	2	180324166	T	C	0.0887948	-0.137282	0.0294165	PWY.7219..adenosine.ribonucleotides.de.novo.biosynthesis	7738
	rs73142368	8.52e-06	3	88797386	T	G	0.328782	-0.0775477	0.0174198	PWY.7219..adenosine.ribonucleotides.de.novo.biosynthesis	7738
	rs62338928	5.11e-07	4	182457155	G	A	0.324931	-0.087888	0.0174997	PWY.7219..adenosine.ribonucleotides.de.novo.biosynthesis	7738
	rs1428949	2.78e-06	5	9947612	T	C	0.433176	-0.0779739	0.0166369	PWY.7219..adenosine.ribonucleotides.de.novo.biosynthesis	7738
	rs34848869	4.73e-06	9	18801018	G	C	0.0629004	-0.162287	0.0354614	PWY.7219..adenosine.ribonucleotides.de.novo.biosynthesis	7738
	rs7108080	3.52e-07	11	59726765	A	G	0.508635	-0.085927	0.0168713	PWY.7219..adenosine.ribonucleotides.de.novo.biosynthesis	7738
	rs79149938	6e-06	11	90525050	G	A	0.0653077	-0.154991	0.0342404	PWY.7219..adenosine.ribonucleotides.de.novo.biosynthesis	7738
	rs9582093	9.38e-06	13	97641709	A	G	0.473701	-0.0717885	0.0162011	PWY.7219..adenosine.ribonucleotides.de.novo.biosynthesis	7738
	rs71430764	1.47e-06	14	92980553	A	C	0.050561	-0.203901	0.0423462	PWY.7219..adenosine.ribonucleotides.de.novo.biosynthesis	7738
	rs7221118	9.73e-06	17	47907641	C	T	0.229708	-0.0851742	0.0192565	PWY.7219..adenosine.ribonucleotides.de.novo.biosynthesis	7738
GCST90027615	rs143920868	1.17e-06	1	53281430	T	C	0.0872329	-0.151033	0.0310716	PWY.7221..guanosine.ribonucleotides.de.novo.biosynthesis	7738
	rs6427759	2.43e-06	1	199150658	C	A	0.9086	-0.136692	0.0289961	PWY.7221..guanosine.ribonucleotides.de.novo.biosynthesis	7738
	rs1428949	3.46e-06	5	9947612	T	C	0.433176	-0.0770872	0.0166082	PWY.7221..guanosine.ribonucleotides.de.novo.biosynthesis	7738
	rs11168050	3.02e-06	5	147931523	A	G	0.0793935	0.141163	0.0302311	PWY.7221..guanosine.ribonucleotides.de.novo.biosynthesis	7738
	rs6903592	2.07e-06	6	70855171	A	T	0.318408	-0.0819131	0.0172573	PWY.7221..guanosine.ribonucleotides.de.novo.biosynthesis	7738
	rs10817481	2.48e-06	9	116096944	C	A	0.516451	-0.0773225	0.0164176	PWY.7221..guanosine.ribonucleotides.de.novo.biosynthesis	7738
	rs7108080	3.79e-07	11	59726765	A	G	0.508635	-0.0855444	0.0168421	PWY.7221..guanosine.ribonucleotides.de.novo.biosynthesis	7738
	rs76346802	4.4e-06	11	90723689	G	A	0.0931431	-0.128867	0.0280657	PWY.7221..guanosine.ribonucleotides.de.novo.biosynthesis	7738
	rs1920088	6.13e-06	12	62578050	G	A	0.875328	-0.111932	0.0247536	PWY.7221..guanosine.ribonucleotides.de.novo.biosynthesis	7738
	rs11058744	1.74e-06	12	127091880	T	G	0.0707436	-0.153543	0.0321109	PWY.7221..guanosine.ribonucleotides.de.novo.biosynthesis	7738
	rs41359044	8.64e-06	13	34332027	T	C	0.0527914	-0.161094	0.0362125	PWY.7221..guanosine.ribonucleotides.de.novo.biosynthesis	7738
	rs754639	4.06e-06	17	80883567	A	G	0.33023	0.0855546	0.0185649	PWY.7221..guanosine.ribonucleotides.de.novo.biosynthesis	7738
	rs12457526	2.58e-06	18	21016793	T	G	0.382444	-0.0787255	0.0167446	PWY.7221..guanosine.ribonucleotides.de.novo.biosynthesis	7738
	rs617024	5.81e-06	18	74789004	T	C	0.134058	-0.110423	0.0243578	PWY.7221..guanosine.ribonucleotides.de.novo.biosynthesis	7738
	rs5766546	5.25e-06	22	45606437	A	G	0.140928	-0.106	0.0232727	PWY.7221..guanosine.ribonucleotides.de.novo.biosynthesis	7738
GCST90027616	rs4374638	7.52e-06	4	12427589	C	T	0.652742	0.0775467	0.0173158	PWY.7234..inosine.5..phosphate.biosynthesis.III	7738
	rs35096174	3.1e-06	6	144357756	A	C	0.0801648	-0.147662	0.031659	PWY.7234..inosine.5..phosphate.biosynthesis.III	7738
	rs7796539	5.15e-06	7	28507628	T	C	0.152561	0.104855	0.0230006	PWY.7234..inosine.5..phosphate.biosynthesis.III	7738
	rs117005933	1.13e-06	11	112298767	T	C	0.0599435	-0.169136	0.0347447	PWY.7234..inosine.5..phosphate.biosynthesis.III	7738
	rs9523744	3.96e-06	13	93296139	C	A	0.414535	0.0815931	0.017686	PWY.7234..inosine.5..phosphate.biosynthesis.III	7738
	rs11626206	6.13e-06	14	49579736	T	C	0.679116	0.078505	0.0173616	PWY.7234..inosine.5..phosphate.biosynthesis.III	7738
	rs112075774	3.51e-06	16	23274991	A	G	0.0650248	-0.160161	0.0345293	PWY.7234..inosine.5..phosphate.biosynthesis.III	7738
	rs928495	1.58e-07	20	46414971	T	C	0.0973021	0.145157	0.0276882	PWY.7234..inosine.5..phosphate.biosynthesis.III	7738
	rs79676117	1.16e-08	20	50415961	C	A	0.0501897	-0.211348	0.0370389	PWY.7234..inosine.5..phosphate.biosynthesis.III	7738
GCST90027617	rs1515603	3.93e-06	3	174255891	A	G	0.0680756	0.14961	0.0324188	PWY.7237..myo...chiro..and.scillo.inositol.degradation	7738
	rs6448117	4.84e-07	4	22079213	G	T	0.0525441	-0.188448	0.037445	PWY.7237..myo...chiro..and.scillo.inositol.degradation	7738
	rs1455275	3.91e-06	4	61672969	T	C	0.109073	0.121888	0.0264037	PWY.7237..myo...chiro..and.scillo.inositol.degradation	7738
	rs4860463	2.62e-06	4	63358165	G	A	0.88351	-0.128433	0.0273357	PWY.7237..myo...chiro..and.scillo.inositol.degradation	7738
	rs4647693	9.78e-06	4	185550764	C	T	0.261683	0.0858628	0.0194172	PWY.7237..myo...chiro..and.scillo.inositol.degradation	7738
	rs3998109	2.79e-06	6	33793760	A	G	0.349748	0.0808375	0.0172506	PWY.7237..myo...chiro..and.scillo.inositol.degradation	7738
	rs12678419	1.51e-06	8	104257497	G	C	0.15879	-0.108148	0.0224845	PWY.7237..myo...chiro..and.scillo.inositol.degradation	7738
	rs7128538	2.64e-06	11	46180693	A	G	0.469966	0.0772024	0.0164376	PWY.7237..myo...chiro..and.scillo.inositol.degradation	7738
	rs80233470	3.38e-06	11	60875319	T	C	0.114158	0.126112	0.0271438	PWY.7237..myo...chiro..and.scillo.inositol.degradation	7738
	rs11226808	8.57e-06	11	105490169	T	A	0.580596	-0.0745484	0.0167505	PWY.7237..myo...chiro..and.scillo.inositol.degradation	7738
	rs144261381	9.44e-06	15	64769414	T	A	0.0506988	0.168605	0.0380641	PWY.7237..myo...chiro..and.scillo.inositol.degradation	7738
	rs9608542	9.97e-06	22	27330559	C	T	0.062468	0.163644	0.0370421	PWY.7237..myo...chiro..and.scillo.inositol.degradation	7738
GCST90027618	rs6733157	1.42e-06	2	37960368	T	C	0.498335	-0.0793214	0.0164506	PWY.724..superpathway.of.L.lysine..L.threonine.and.L.methionine.biosynthesis.II	7738
	rs337641	1.49e-06	4	38611802	A	G	0.763879	0.0889729	0.0184866	PWY.724..superpathway.of.L.lysine..L.threonine.and.L.methionine.biosynthesis.II	7738
	rs72703328	7.37e-06	4	168405738	T	G	0.136402	0.107112	0.0238943	PWY.724..superpathway.of.L.lysine..L.threonine.and.L.methionine.biosynthesis.II	7738
	rs77200599	9.87e-06	7	102663314	G	A	0.102372	0.116807	0.0264263	PWY.724..superpathway.of.L.lysine..L.threonine.and.L.methionine.biosynthesis.II	7738
	rs12114032	9.44e-06	8	20847332	G	A	0.550142	-0.0706482	0.0159492	PWY.724..superpathway.of.L.lysine..L.threonine.and.L.methionine.biosynthesis.II	7738
	rs61889187	3.66e-07	11	32369603	A	T	0.155585	0.110995	0.0218243	PWY.724..superpathway.of.L.lysine..L.threonine.and.L.methionine.biosynthesis.II	7738
	rs73218301	4.11e-06	12	94875903	C	T	0.191271	-0.0956164	0.0207613	PWY.724..superpathway.of.L.lysine..L.threonine.and.L.methionine.biosynthesis.II	7738
	rs8179139	5.54e-06	12	109018469	T	C	0.183388	-0.105293	0.0231756	PWY.724..superpathway.of.L.lysine..L.threonine.and.L.methionine.biosynthesis.II	7738
	rs111686525	2.86e-06	13	72097958	T	A	0.0537814	-0.190749	0.0407554	PWY.724..superpathway.of.L.lysine..L.threonine.and.L.methionine.biosynthesis.II	7738
	rs261316	4.78e-06	15	58633820	T	C	0.605971	-0.0743683	0.0162574	PWY.724..superpathway.of.L.lysine..L.threonine.and.L.methionine.biosynthesis.II	7738
	rs2908645	8.44e-06	16	5032910	G	A	0.481448	-0.0724382	0.0162646	PWY.724..superpathway.of.L.lysine..L.threonine.and.L.methionine.biosynthesis.II	7738
	rs17495513	8.69e-06	16	64854788	T	G	0.169129	-0.0934359	0.0210084	PWY.724..superpathway.of.L.lysine..L.threonine.and.L.methionine.biosynthesis.II	7738
	rs4797270	9.39e-06	18	6928946	C	T	0.511347	0.0753597	0.0170083	PWY.724..superpathway.of.L.lysine..L.threonine.and.L.methionine.biosynthesis.II	7738
	rs3815025	4.92e-06	19	35942900	T	A	0.566425	-0.0750086	0.0164197	PWY.724..superpathway.of.L.lysine..L.threonine.and.L.methionine.biosynthesis.II	7738
GCST90027619	rs2457055	5.4e-07	1	48103027	A	G	0.307426	-0.12878	0.0256964	PWY.7254..TCA.cycle.VII..acetate.producers.	7738
	rs2404677	1.19e-06	1	208805883	C	T	0.785662	-0.139313	0.0286852	PWY.7254..TCA.cycle.VII..acetate.producers.	7738
	rs7530547	8.59e-06	1	237448995	T	A	0.212308	0.129693	0.0291453	PWY.7254..TCA.cycle.VII..acetate.producers.	7738
	rs34467156	4.66e-06	3	8887433	T	C	0.0715044	-0.216991	0.047385	PWY.7254..TCA.cycle.VII..acetate.producers.	7738
	rs2619296	5.09e-06	3	101869743	C	A	0.596267	-0.11477	0.0251641	PWY.7254..TCA.cycle.VII..acetate.producers.	7738
	rs73871281	5.34e-06	3	144341783	C	T	0.0901079	-0.189249	0.0415848	PWY.7254..TCA.cycle.VII..acetate.producers.	7738
	rs7460645	8.58e-06	8	131074024	G	A	0.523436	-0.104977	0.0235899	PWY.7254..TCA.cycle.VII..acetate.producers.	7738
	rs629769	3.13e-06	13	32987186	G	A	0.817266	0.143273	0.0307305	PWY.7254..TCA.cycle.VII..acetate.producers.	7738
	rs58352802	6.84e-06	18	28987445	A	T	0.116632	-0.165393	0.0367647	PWY.7254..TCA.cycle.VII..acetate.producers.	7738
	rs73060070	9.93e-06	19	50148261	A	C	0.12863	-0.159535	0.0361038	PWY.7254..TCA.cycle.VII..acetate.producers.	7738
GCST90027620	rs9973645	8.43e-06	2	59403808	C	G	0.384928	-0.113614	0.0255079	PWY.7315..dTDP.N.acetylthomosamine.biosynthesis	7738
	rs62385620	1.26e-06	5	167763951	A	T	0.116897	0.200528	0.0413791	PWY.7315..dTDP.N.acetylthomosamine.biosynthesis	7738
	rs2342632	5.73e-06	6	168975413	C	T	0.417053	-0.114497	0.0252417	PWY.7315..dTDP.N.acetylthomosamine.biosynthesis	7738
	rs7822956	1.34e-06	8	17719930	G	A	0.811849	0.159007	0.0328991	PWY.7315..dTDP.N.acetylthomosamine.biosynthesis	7738
	rs4880567	7.81e-06	10	313304	C	T	0.372512	-0.116117	0.0259754	PWY.7315..dTDP.N.acetylthomosamine.biosynthesis	7738
	rs680199	6.77e-07	13	37258797	C	T	0.349842	0.135523	0.0272805	PWY.7315..dTDP.N.acetylthomosamine.biosynthesis	7738
	rs12921798	7.09e-06	16	62405413	A	G	0.062169	0.241324	0.0537347	PWY.7315..dTDP.N.acetylthomosamine.biosynthesis	7738
	rs11664919	5.6e-06	18	49813274	A	G	0.659927	0.121368	0.0267264	PWY.7315..dTDP.N.acetylthomosamine.biosynthesis	7738
GCST90027621	rs75227442	4.63e-06	1	48521180	C	G	0.0527523	-0.177173	0.038676	PWY.7323..superpathway.of.GDP.mannose.derived.O.antigen.building.blocks.biosynthesis	7738
	rs116649254	7.98e-06	1	109931990	C	T	0.0583891	0.172504	0.0386282	PWY.7323..superpathway.of.GDP.mannose.derived.O.antigen.building.blocks.biosynthesis	7738
	rs13032797	5.55e-06	2	69001171	T	C	0.121105	-0.114245	0.0251489	PWY.7323..superpathway.of.GDP.mannose.derived.O.antigen.building.blocks.biosynthesis	7738
	rs57799060	2.55e-06	3	71981355	T	C	0.428927	0.0815403	0.0173345	PWY.7323..superpathway.of.GDP.mannose.derived.O.antigen.building.blocks.biosynthesis	7738
	rs28556854	7.52e-07	8	36997023	A	T	0.192389	-0.101993	0.0206154	PWY.7323..superpathway.of.GDP.mannose.derived.O.antigen.building.blocks.biosynthesis	7738
	rs71507888	4.22e-06	9	77506773	G	C	0.211343	-0.0973187	0.0211562	PWY.7323..superpathway.of.GDP.mannose.derived.O.antigen.building.blocks.biosynthesis	7738
	rs12436806	4.95e-06	14	50976674	A	T	0.120877	0.115932	0.0253848	PWY.7323..superpathway.of.GDP.mannose.derived.O.antigen.building.blocks.biosynthesis	7738
	rs9949233	3.6e-06	18	66145372	C	T	0.422092	-0.0782696	0.0168931	PWY.7323..superpathway.of.GDP.mannose.derived.O.antigen.building.blocks.biosynthesis	7738
	rs6122425	3.92e-06	20	61963292	A	C	0.224915	-0.0927808	0.0201023	PWY.7323..superpathway.of.GDP.mannose.derived.O.antigen.building.blocks.biosynthesis	7738
GCST90027622	rs6531656	1.44e-06	4	38684201	T	C	0.816578	-0.104541	0.021694	PWY.7328..superpathway.of.UDP.glucose.derived.O.antigen.building.blocks.biosynthesis	7738
	rs903246	5.87e-07	5	2853858	C	T	0.0800443	-0.154369	0.0309024	PWY.7328..superpathway.of.UDP.glucose.derived.O.antigen.building.blocks.biosynthesis	7738
	rs432569	6.21e-07	12	92697277	C	T	0.193202	-0.105977	0.0212614	PWY.7328..superpathway.of.UDP.glucose.derived.O.antigen.building.blocks.biosynthesis	7738
	rs74242229	8.69e-08	13	114996222	A	C	0.0742717	-0.172329	0.0321982	PWY.7328..superpathway.of.UDP.glucose.derived.O.antigen.building.blocks.biosynthesis	7738
	rs34532802	3.32e-06	15	69392538	T	G	0.141256	0.113802	0.0244733	PWY.7328..superpathway.of.UDP.glucose.derived.O.antigen.building.blocks.biosynthesis	7738
	rs1873471	1.29e-06	17	32160735	C	G	0.537477	0.0866011	0.0178897	PWY.7328..superpathway.of.UDP.glucose.derived.O.antigen.building.blocks.biosynthesis	7738
	rs4563069	6.21e-07	17	64154822	A	G	0.10924	0.133636	0.0268096	PWY.7328..superpathway.of.UDP.glucose.derived.O.antigen.building.blocks.biosynthesis	7738
	rs206592	1.51e-06	18	10344856	C	T	0.291056	0.0927838	0.0192897	PWY.7328..superpathway.of.UDP.glucose.derived.O.antigen.building.blocks.biosynthesis	7738
	rs45491295	1.22e-06	19	41932828	A	G	0.140941	0.116848	0.0240815	PWY.7328..superpathway.of.UDP.glucose.derived.O.antigen.building.blocks.biosynthesis	7738
GCST90027623	rs7522136	1.15e-07	1	210792970	A	C	0.12581	-0.142042	0.0267965	PWY.7371..1.4.dihydroxy.6.naphthoate.biosynthesis.II	7738
	rs2102767	4.86e-06	2	52020814	A	G	0.709047	0.088213	0.0192987	PWY.7371..1.4.dihydroxy.6.naphthoate.biosynthesis.II	7738
	rs2704370	7.98e-06	2	164449013	T	G	0.945046	0.169174	0.0378821	PWY.7371..1.4.dihydroxy.6.naphthoate.biosynthesis.II	7738
	rs74928855	2.88e-06	3	25425858	A	G	0.0590329	-0.171641	0.0366794	PWY.7371..1.4.dihydroxy.6.naphthoate.biosynthesis.II	7738
	rs1175227	3.45e-06	5	41890610	T	G	0.203723	-0.100365	0.0216207	PWY.7371..1.4.dihydroxy.6.naphthoate.biosynthesis.II	7738
	rs7772044	4.53e-06	6	17362687	A	G	0.57181	-0.0790287	0.0172348	PWY.7371..1.4.dihydroxy.6.naphthoate.biosynthesis.II	7738
	rs10794566	9.81e-06	10	125521533	A	G	0.789814	-0.095978	0.0217079	PWY.7371..1.4.dihydroxy.6.naphthoate.biosynthesis.II	7738
	rs221017	3.88e-06	20	9813133	C	G	0.121301	-0.126929	0.027489	PWY.7371..1.4.dihydroxy.6.naphthoate.biosynthesis.II	7738
	rs9623672	1.69e-06	22	43115254	G	C	0.196096	-0.104503	0.0218298	PWY.7371..1.4.dihydroxy.6.naphthoate.biosynthesis.II	7738
GCST90027624	rs12620133	9.05e-07	2	3927175	A	C	0.203167	0.176894	0.0360173	PWY.7392..taxadiene.biosynthesis..engineered.	7738
	rs17367434	9.15e-06	3	146311026	T	A	0.165094	0.168407	0.0379598	PWY.7392..taxadiene.biosynthesis..engineered.	7738
	rs55779704	9.58e-06	8	54192310	T	C	0.238625	-0.14775	0.0333786	PWY.7392..taxadiene.biosynthesis..engineered.	7738
	rs78158506	7.05e-06	14	58039241	T	C	0.0552142	-0.284961	0.0634364	PWY.7392..taxadiene.biosynthesis..engineered.	7738
	rs12933705	5.02e-06	16	7768425	T	C	0.0939864	-0.239934	0.0525695	PWY.7392..taxadiene.biosynthesis..engineered.	7738
	rs4334283	8.17e-06	16	85253386	G	A	0.462884	-0.128284	0.0287584	PWY.7392..taxadiene.biosynthesis..engineered.	7738
	rs2423253	4.27e-06	20	7385072	A	G	0.133066	0.194926	0.0423964	PWY.7392..taxadiene.biosynthesis..engineered.	7738
	rs3827207	1.89e-06	21	39940890	A	G	0.731967	-0.15646	0.0328339	PWY.7392..taxadiene.biosynthesis..engineered.	7738
	rs5759126	5.43e-06	22	43455665	G	A	0.535373	-0.131514	0.0289209	PWY.7392..taxadiene.biosynthesis..engineered.	7738
GCST90027625	rs6603965	4.39e-06	1	91904085	T	C	0.643205	-0.0786778	0.0171333	PWY.7400..L.arginine.biosynthesis.IV..archaebacteria.	7738
	rs72974159	5.09e-06	2	136800195	T	C	0.177263	0.0996458	0.0218469	PWY.7400..L.arginine.biosynthesis.IV..archaebacteria.	7738
	rs67639354	9.54e-06	3	98947547	T	G	0.25292	-0.0891229	0.02013	PWY.7400..L.arginine.biosynthesis.IV..archaebacteria.	7738
	rs12658046	2.47e-06	5	15655657	C	T	0.340781	-0.0812905	0.0172559	PWY.7400..L.arginine.biosynthesis.IV..archaebacteria.	7738
	rs2910964	4.88e-06	5	52350521	A	G	0.392802	0.0750064	0.0164125	PWY.7400..L.arginine.biosynthesis.IV..archaebacteria.	7738
	rs11747315	2.15e-07	5	153550200	A	G	0.274188	0.0940498	0.0181342	PWY.7400..L.arginine.biosynthesis.IV..archaebacteria.	7738
	rs35569027	6.43e-08	8	128073689	A	G	0.451022	0.0892195	0.0165028	PWY.7400..L.arginine.biosynthesis.IV..archaebacteria.	7738
	rs12254238	2.21e-06	10	98099765	G	A	0.161674	-0.104066	0.0219845	PWY.7400..L.arginine.biosynthesis.IV..archaebacteria.	7738
	rs9300469	6.47e-06	13	98902708	A	G	0.44351	-0.0763628	0.0169304	PWY.7400..L.arginine.biosynthesis.IV..archaebacteria.	7738
	rs12932449	6.12e-06	16	78916104	G	A	0.0515282	0.176738	0.039081	PWY.7400..L.arginine.biosynthesis.IV..archaebacteria.	7738
GCST90027626	rs11691985	3.61e-07	2	19848291	T	A	0.0994064	-0.294206	0.0578183	PWY.7446..sulfoglycolysis	7738
	rs1919443	3.7e-06	2	148398301	G	A	0.0861027	-0.281398	0.0608104	PWY.7446..sulfoglycolysis	7738
	rs35490354	3.12e-07	6	73325227	T	C	0.206551	-0.217557	0.042523	PWY.7446..sulfoglycolysis	7738
	rs7783534	2.37e-07	7	76719391	C	G	0.710052	-0.197772	0.0382732	PWY.7446..sulfoglycolysis	7738
	rs4236575	9.65e-06	7	104411976	C	T	0.779456	0.184543	0.0417051	PWY.7446..sulfoglycolysis	7738
	rs61445572	4.2e-06	8	111982871	C	A	0.0788306	-0.304012	0.0660709	PWY.7446..sulfoglycolysis	7738
	rs4937552	6.42e-07	11	130500775	C	G	0.390939	-0.172564	0.0346642	PWY.7446..sulfoglycolysis	7738
	rs12370008	1.3e-06	12	88185792	T	C	0.267372	-0.186497	0.0385403	PWY.7446..sulfoglycolysis	7738
	rs12810337	8.2e-06	12	96801448	G	A	0.0786292	-0.3032	0.0679819	PWY.7446..sulfoglycolysis	7738
	rs73154176	6.8e-06	13	20705231	G	A	0.124924	0.272074	0.060464	PWY.7446..sulfoglycolysis	7738
GCST90027627	rs75364946	7.23e-06	1	9495100	A	T	0.0549186	-0.170618	0.0380275	PWY.7456..mannan.degradation	7738
	rs10484380	1.24e-06	6	19034411	A	G	0.10357	-0.134172	0.0276723	PWY.7456..mannan.degradation	7738
	rs2529194	4.02e-06	7	101396232	T	C	0.130508	0.119914	0.0260095	PWY.7456..mannan.degradation	7738
	rs113296815	3.6e-07	9	132077392	A	G	0.0707202	0.207512	0.0407773	PWY.7456..mannan.degradation	7738
	rs7987291	7.25e-06	13	28894206	G	A	0.188888	0.123872	0.0276111	PWY.7456..mannan.degradation	7738
	rs7196834	8.58e-06	16	83080502	T	C	0.350235	-0.0993086	0.0223151	PWY.7456..mannan.degradation	7738
GCST90027628	rs12753986	8.85e-06	1	162526572	T	C	0.0739675	-0.144732	0.0325718	PWY.841..superpathway.of.purine.nucleotides.de.novo.biosynthesis.I	7738
	rs11588127	1.79e-06	1	168453455	A	G	0.154512	-0.109939	0.0230214	PWY.841..superpathway.of.purine.nucleotides.de.novo.biosynthesis.I	7738
	rs4954528	9.94e-06	2	138442382	A	T	0.914912	-0.127826	0.0289295	PWY.841..superpathway.of.purine.nucleotides.de.novo.biosynthesis.I	7738
	rs60748324	1.76e-06	3	13608656	T	C	0.0730989	0.149181	0.0312164	PWY.841..superpathway.of.purine.nucleotides.de.novo.biosynthesis.I	7738
	rs1584586	3.47e-08	3	150194351	A	G	0.346666	0.0920891	0.0166959	PWY.841..superpathway.of.purine.nucleotides.de.novo.biosynthesis.I	7738
	rs35842518	5.65e-06	5	9189414	A	G	0.0596521	0.153256	0.0337637	PWY.841..superpathway.of.purine.nucleotides.de.novo.biosynthesis.I	7738
	rs13162740	5.34e-06	5	147068658	A	G	0.126842	0.109993	0.0241692	PWY.841..superpathway.of.purine.nucleotides.de.novo.biosynthesis.I	7738
	rs17644950	7.34e-06	7	13183671	G	C	0.137048	-0.115465	0.0257536	PWY.841..superpathway.of.purine.nucleotides.de.novo.biosynthesis.I	7738
	rs35698389	3.65e-06	7	155051832	G	A	0.12754	0.112728	0.0243454	PWY.841..superpathway.of.purine.nucleotides.de.novo.biosynthesis.I	7738
	rs57187632	2.79e-06	11	116353776	A	C	0.0603515	-0.158755	0.0338797	PWY.841..superpathway.of.purine.nucleotides.de.novo.biosynthesis.I	7738
	rs878453	9.05e-06	16	85966163	C	T	0.373889	0.0752095	0.0169436	PWY.841..superpathway.of.purine.nucleotides.de.novo.biosynthesis.I	7738
GCST90027629	rs4841463	5.36e-08	8	10807105	G	T	0.0958184	-0.164027	0.0301572	PWY_ARG.POLYAMINE.SYN..superpathway.of.arginine.and.polyamine.biosynthesis	7738
	rs1907895	3.93e-07	10	58285762	A	G	0.37156	-0.0914668	0.0180325	PWY_ARG.POLYAMINE.SYN..superpathway.of.arginine.and.polyamine.biosynthesis	7738
	rs11596863	3.66e-06	10	126762090	A	G	0.0800031	-0.150086	0.0324162	PWY_ARG.POLYAMINE.SYN..superpathway.of.arginine.and.polyamine.biosynthesis	7738
	rs7117995	2.23e-06	11	19947811	A	C	0.555523	-0.0834466	0.0176362	PWY_ARG.POLYAMINE.SYN..superpathway.of.arginine.and.polyamine.biosynthesis	7738
	rs10845128	5.38e-06	12	10585083	T	C	0.825109	-0.111202	0.0244437	PWY_ARG.POLYAMINE.SYN..superpathway.of.arginine.and.polyamine.biosynthesis	7738
	rs73162129	4.74e-06	13	24570268	A	C	0.0841576	-0.149823	0.0327426	PWY_ARG.POLYAMINE.SYN..superpathway.of.arginine.and.polyamine.biosynthesis	7738
	rs4943736	6.85e-06	13	40726849	G	C	0.550375	0.0810859	0.0180256	PWY_ARG.POLYAMINE.SYN..superpathway.of.arginine.and.polyamine.biosynthesis	7738
GCST90027630	rs73001914	4.48e-06	3	2585609	G	A	0.182659	-0.099592	0.0217077	PWY_GLYCOLYSIS.E.D..superpathway.of.glycolysis.and.Entner.Doudoroff	7738
	rs7861671	8.65e-06	9	82800248	C	G	0.824424	-0.0956664	0.0215059	PWY_GLYCOLYSIS.E.D..superpathway.of.glycolysis.and.Entner.Doudoroff	7738
	rs56355152	3.51e-06	10	14216561	G	A	0.282307	0.0855056	0.0184332	PWY_GLYCOLYSIS.E.D..superpathway.of.glycolysis.and.Entner.Doudoroff	7738
	rs7305791	3.33e-06	12	60220568	T	A	0.267398	-0.086344	0.0185708	PWY_GLYCOLYSIS.E.D..superpathway.of.glycolysis.and.Entner.Doudoroff	7738
	rs61641915	4.18e-06	14	69177415	G	A	0.265486	0.0857279	0.0186268	PWY_GLYCOLYSIS.E.D..superpathway.of.glycolysis.and.Entner.Doudoroff	7738
	rs17122325	7.87e-07	14	86894654	T	G	0.283931	0.0906787	0.0183615	PWY_GLYCOLYSIS.E.D..superpathway.of.glycolysis.and.Entner.Doudoroff	7738
	rs7228238	6.31e-08	18	2641314	T	C	0.415585	-0.0898501	0.016609	PWY_GLYCOLYSIS.E.D..superpathway.of.glycolysis.and.Entner.Doudoroff	7738
	rs2423617	3.98e-06	20	11802439	G	A	0.416906	-0.0767759	0.016646	PWY_GLYCOLYSIS.E.D..superpathway.of.glycolysis.and.Entner.Doudoroff	7738
GCST90027631	rs548331	4.92e-06	1	229198931	A	T	0.776195	0.0893695	0.019563	PWY_GLYCOLYSIS..glycolysis.I..from.glucose.6.phosphate.	7738
	rs9659982	7.25e-06	1	246019090	G	A	0.0955102	-0.126431	0.0281826	PWY_GLYCOLYSIS..glycolysis.I..from.glucose.6.phosphate.	7738
	rs60761380	4.54e-06	2	68669728	G	A	0.11681	-0.115163	0.0251184	PWY_GLYCOLYSIS..glycolysis.I..from.glucose.6.phosphate.	7738
	rs76027112	1.84e-06	4	22931698	G	A	0.119239	-0.12899	0.0270416	PWY_GLYCOLYSIS..glycolysis.I..from.glucose.6.phosphate.	7738
	rs79214669	7.26e-06	4	180216318	T	G	0.0515445	-0.165555	0.0369057	PWY_GLYCOLYSIS..glycolysis.I..from.glucose.6.phosphate.	7738
	rs72639725	5.37e-07	5	28796073	C	T	0.117943	-0.127613	0.0254577	PWY_GLYCOLYSIS..glycolysis.I..from.glucose.6.phosphate.	7738
	rs10499452	6.5e-06	7	14594932	G	A	0.0598447	-0.154288	0.0342147	PWY_GLYCOLYSIS..glycolysis.I..from.glucose.6.phosphate.	7738
	rs62560771	6.02e-06	9	116881201	A	T	0.273987	0.086881	0.0191971	PWY_GLYCOLYSIS..glycolysis.I..from.glucose.6.phosphate.	7738
	rs9512593	6.46e-06	13	27849071	G	A	0.299083	0.0822548	0.0182347	PWY_GLYCOLYSIS..glycolysis.I..from.glucose.6.phosphate.	7738
	rs2025478	9.53e-06	13	29167439	G	T	0.153308	-0.0996834	0.0225138	PWY_GLYCOLYSIS..glycolysis.I..from.glucose.6.phosphate.	7738
	rs7323649	8.3e-06	13	56423201	T	G	0.167757	0.0960386	0.021546	PWY_GLYCOLYSIS..glycolysis.I..from.glucose.6.phosphate.	7738
	rs1394890	3.43e-06	18	1200631	T	C	0.946721	-0.182706	0.0393463	PWY_GLYCOLYSIS..glycolysis.I..from.glucose.6.phosphate.	7738
	rs1398954	3e-06	18	34010589	A	G	0.839316	0.105322	0.0225501	PWY_GLYCOLYSIS..glycolysis.I..from.glucose.6.phosphate.	7738
	rs12626113	3.77e-06	20	54318925	T	C	0.246035	0.0910727	0.0196979	PWY_GLYCOLYSIS..glycolysis.I..from.glucose.6.phosphate.	7738
GCST90027632	rs938914	9.52e-06	3	116309057	C	T	0.441336	-0.0944631	0.0213343	PWY_GLYOXYLATE.BYPASS..glyoxylate.cycle	7738
	rs62385620	3.64e-06	5	167763951	A	T	0.113762	0.161437	0.03486	PWY_GLYOXYLATE.BYPASS..glyoxylate.cycle	7738
	rs245907	2.85e-06	7	29202049	A	G	0.475389	-0.0983522	0.0210104	PWY_GLYOXYLATE.BYPASS..glyoxylate.cycle	7738
	rs3801158	3.54e-06	7	41739141	C	G	0.802068	-0.125045	0.0269673	PWY_GLYOXYLATE.BYPASS..glyoxylate.cycle	7738
	rs10866960	7.18e-06	8	3752847	C	T	0.716727	-0.1047	0.0233281	PWY_GLYOXYLATE.BYPASS..glyoxylate.cycle	7738
	rs7913326	2.52e-06	10	11564312	C	T	0.197293	0.123808	0.0263067	PWY_GLYOXYLATE.BYPASS..glyoxylate.cycle	7738
	rs78848972	2.15e-06	11	87743667	G	A	0.149857	0.140326	0.029612	PWY_GLYOXYLATE.BYPASS..glyoxylate.cycle	7738
	rs78069526	5.93e-06	13	80896295	A	G	0.126714	-0.144569	0.0319216	PWY_GLYOXYLATE.BYPASS..glyoxylate.cycle	7738
	rs11627712	6.28e-06	14	33024586	A	G	0.253168	0.108539	0.0240302	PWY_GLYOXYLATE.BYPASS..glyoxylate.cycle	7738
	rs12921798	3.91e-06	16	62405413	A	G	0.0598904	0.211209	0.0457533	PWY_GLYOXYLATE.BYPASS..glyoxylate.cycle	7738
GCST90027633	rs11678288	7.72e-06	2	65774687	A	T	0.606247	-0.085742	0.0191698	PWY_HEME.BIOSYNTHESIS.II..heme.biosynthesis.I..aerobic.	7738
	rs2128405	4.57e-06	3	65100060	C	A	0.0500915	0.198151	0.0432315	PWY_HEME.BIOSYNTHESIS.II..heme.biosynthesis.I..aerobic.	7738
	rs1395789	9.34e-08	3	100822006	G	C	0.723195	0.115492	0.0216315	PWY_HEME.BIOSYNTHESIS.II..heme.biosynthesis.I..aerobic.	7738
	rs1496548	1.83e-06	7	146953219	T	C	0.549	-0.0894676	0.0187506	PWY_HEME.BIOSYNTHESIS.II..heme.biosynthesis.I..aerobic.	7738
	rs2054065	8.12e-06	8	14905912	C	T	0.554871	0.084338	0.0189019	PWY_HEME.BIOSYNTHESIS.II..heme.biosynthesis.I..aerobic.	7738
	rs11788169	3.35e-06	9	125225045	G	T	0.0575425	0.187961	0.0404357	PWY_HEME.BIOSYNTHESIS.II..heme.biosynthesis.I..aerobic.	7738
	rs10836973	6.2e-06	11	4957919	A	C	0.127794	-0.127111	0.0281251	PWY_HEME.BIOSYNTHESIS.II..heme.biosynthesis.I..aerobic.	7738
	rs2373545	6.99e-06	11	80314579	C	G	0.104418	-0.145595	0.0323979	PWY_HEME.BIOSYNTHESIS.II..heme.biosynthesis.I..aerobic.	7738
	rs55950535	7.05e-06	13	108111161	T	C	0.0739645	-0.161429	0.0359358	PWY_HEME.BIOSYNTHESIS.II..heme.biosynthesis.I..aerobic.	7738
	rs111974902	3.56e-06	14	33880477	T	C	0.101329	0.145393	0.0313641	PWY_HEME.BIOSYNTHESIS.II..heme.biosynthesis.I..aerobic.	7738
	rs16966731	8.17e-06	16	10052440	C	T	0.328583	0.08983	0.0201382	PWY_HEME.BIOSYNTHESIS.II..heme.biosynthesis.I..aerobic.	7738
	rs6043422	7.84e-06	20	15649366	A	G	0.513648	0.0848707	0.0189889	PWY_HEME.BIOSYNTHESIS.II..heme.biosynthesis.I..aerobic.	7738
	rs2427354	2.93e-06	20	61022814	C	T	0.707789	0.098874	0.0211457	PWY_HEME.BIOSYNTHESIS.II..heme.biosynthesis.I..aerobic.	7738
GCST90027634	rs9817097	5.39e-06	3	191538106	G	C	0.111594	0.172688	0.037962	PWY_NAD.BIOSYNTHESIS.II..NAD.salvage.pathway.II	7738
	rs2342646	7.62e-06	6	169033082	A	G	0.680086	0.111203	0.0248464	PWY_NAD.BIOSYNTHESIS.II..NAD.salvage.pathway.II	7738
	rs12533114	6.12e-06	7	6328455	G	A	0.371541	0.111225	0.0245945	PWY_NAD.BIOSYNTHESIS.II..NAD.salvage.pathway.II	7738
	rs245907	3.44e-06	7	29202049	A	G	0.471259	-0.10733	0.0231189	PWY_NAD.BIOSYNTHESIS.II..NAD.salvage.pathway.II	7738
	rs2819206	4.5e-06	9	18254023	T	C	0.604069	0.110186	0.024021	PWY_NAD.BIOSYNTHESIS.II..NAD.salvage.pathway.II	7738
	rs55811317	6.25e-06	11	76422031	T	C	0.297823	0.116996	0.0258969	PWY_NAD.BIOSYNTHESIS.II..NAD.salvage.pathway.II	7738
	rs1793041	8.34e-06	11	106402293	T	C	0.38314	0.105175	0.0236014	PWY_NAD.BIOSYNTHESIS.II..NAD.salvage.pathway.II	7738
	rs11219874	5.61e-06	11	124910797	C	T	0.101727	-0.17099	0.0376582	PWY_NAD.BIOSYNTHESIS.II..NAD.salvage.pathway.II	7738
	rs9603946	5.39e-06	13	113422688	T	C	0.148854	0.1547	0.0340081	PWY_NAD.BIOSYNTHESIS.II..NAD.salvage.pathway.II	7738
	rs11629188	9.55e-07	14	105293940	G	C	0.18	-0.154934	0.0316149	PWY_NAD.BIOSYNTHESIS.II..NAD.salvage.pathway.II	7738
	rs7194361	5.46e-07	16	79108354	T	C	0.202604	-0.164574	0.0328522	PWY_NAD.BIOSYNTHESIS.II..NAD.salvage.pathway.II	7738
	rs16967152	1.9e-06	18	33361529	C	T	0.224629	0.130239	0.0273366	PWY_NAD.BIOSYNTHESIS.II..NAD.salvage.pathway.II	7738
	rs11664244	5.07e-06	18	72830878	A	G	0.870587	0.160054	0.0350864	PWY_NAD.BIOSYNTHESIS.II..NAD.salvage.pathway.II	7738
	rs34588554	3.86e-06	19	14237657	A	G	0.101972	-0.172734	0.0373969	PWY_NAD.BIOSYNTHESIS.II..NAD.salvage.pathway.II	7738
GCST90027635	rs10159356	7.52e-09	1	48103139	G	A	0.307959	-0.140708	0.024349	PWY_REDCITCYC..TCA.cycle.VIII..helicobacter.	7738
	rs61545203	3.4e-06	1	59551207	C	A	0.106004	-0.167342	0.0360257	PWY_REDCITCYC..TCA.cycle.VIII..helicobacter.	7738
	rs12035973	3.73e-06	1	84043269	A	G	0.171607	0.137461	0.029716	PWY_REDCITCYC..TCA.cycle.VIII..helicobacter.	7738
	rs2420153	2.86e-06	3	167619583	T	A	0.923444	0.205908	0.0439944	PWY_REDCITCYC..TCA.cycle.VIII..helicobacter.	7738
	rs62303695	8.4e-06	4	46916149	C	A	0.118713	-0.153066	0.0343611	PWY_REDCITCYC..TCA.cycle.VIII..helicobacter.	7738
	rs3923652	1.67e-06	7	155148917	C	A	0.104567	-0.173724	0.0362716	PWY_REDCITCYC..TCA.cycle.VIII..helicobacter.	7738
	rs10813349	8.91e-06	9	3080031	T	C	0.413631	-0.105645	0.0237828	PWY_REDCITCYC..TCA.cycle.VIII..helicobacter.	7738
	rs7111149	8.77e-06	11	130458329	G	A	0.567282	-0.0989675	0.0222627	PWY_REDCITCYC..TCA.cycle.VIII..helicobacter.	7738
	rs12371717	8.81e-06	12	131912479	T	C	0.337762	0.106466	0.0239541	PWY_REDCITCYC..TCA.cycle.VIII..helicobacter.	7738
	rs8057488	1.08e-06	16	12628286	T	C	0.0512434	0.244418	0.0501257	PWY_REDCITCYC..TCA.cycle.VIII..helicobacter.	7738
	rs9965721	3.92e-06	18	71504308	C	A	0.582177	-0.116121	0.025158	PWY_REDCITCYC..TCA.cycle.VIII..helicobacter.	7738
GCST90027636	rs73952138	9.07e-06	2	124286912	A	C	0.0902387	0.18117	0.0408204	PWY_TCA.GLYOX.BYPASS..superpathway.of.glyoxylate.bypass.and.TCA	7738
	rs6809947	9.8e-06	3	122780164	G	A	0.409104	0.112391	0.0254192	PWY_TCA.GLYOX.BYPASS..superpathway.of.glyoxylate.bypass.and.TCA	7738
	rs7775419	9.51e-06	6	143348832	T	C	0.0668613	-0.204563	0.0461964	PWY_TCA.GLYOX.BYPASS..superpathway.of.glyoxylate.bypass.and.TCA	7738
	rs117650960	6.79e-06	6	146897771	C	T	0.0585564	-0.240704	0.0534886	PWY_TCA.GLYOX.BYPASS..superpathway.of.glyoxylate.bypass.and.TCA	7738
	rs7798574	4.74e-07	7	155153238	C	T	0.886375	0.181742	0.0360849	PWY_TCA.GLYOX.BYPASS..superpathway.of.glyoxylate.bypass.and.TCA	7738
	rs72814612	3.06e-06	10	95941459	C	A	0.105935	0.185814	0.0398171	PWY_TCA.GLYOX.BYPASS..superpathway.of.glyoxylate.bypass.and.TCA	7738
	rs6502722	9.35e-06	17	3272189	A	G	0.149997	-0.146169	0.0329833	PWY_TCA.GLYOX.BYPASS..superpathway.of.glyoxylate.bypass.and.TCA	7738
	rs2739436	5.03e-06	19	51526662	G	A	0.164125	-0.171328	0.0375436	PWY_TCA.GLYOX.BYPASS..superpathway.of.glyoxylate.bypass.and.TCA	7738
GCST90027637	rs62149083	9.14e-07	2	36030798	C	T	0.178452	-0.121535	0.0247565	PYRIDNUCSAL.PWY..NAD.salvage.pathway.I	7738
	rs12635648	6.83e-06	3	145344597	T	C	0.0669666	-0.168004	0.0373439	PYRIDNUCSAL.PWY..NAD.salvage.pathway.I	7738
	rs6931936	4.27e-06	6	90738735	G	A	0.222468	0.118448	0.025762	PYRIDNUCSAL.PWY..NAD.salvage.pathway.I	7738
	rs7864936	1.32e-06	9	16845510	A	G	0.64806	-0.105984	0.0219135	PYRIDNUCSAL.PWY..NAD.salvage.pathway.I	7738
	rs577575	8.96e-07	12	10045919	A	G	0.0956027	0.161957	0.0329632	PYRIDNUCSAL.PWY..NAD.salvage.pathway.I	7738
	rs7971953	1.1e-06	12	60090207	C	G	0.219371	-0.11292	0.0231773	PYRIDNUCSAL.PWY..NAD.salvage.pathway.I	7738
	rs35387980	9.72e-06	13	54922005	T	C	0.108644	-0.139656	0.0315732	PYRIDNUCSAL.PWY..NAD.salvage.pathway.I	7738
	rs72710486	7.84e-06	15	46627042	T	C	0.0593394	-0.196931	0.044061	PYRIDNUCSAL.PWY..NAD.salvage.pathway.I	7738
	rs8057488	7.12e-06	16	12628286	T	C	0.0525851	0.18947	0.0421987	PYRIDNUCSAL.PWY..NAD.salvage.pathway.I	7738
	rs6503214	7.74e-06	17	9395033	G	A	0.848351	-0.119644	0.0267533	PYRIDNUCSAL.PWY..NAD.salvage.pathway.I	7738
	rs34438166	4.45e-06	17	76456017	G	C	0.0996485	0.156423	0.0340843	PYRIDNUCSAL.PWY..NAD.salvage.pathway.I	7738
	rs62085413	9.24e-06	18	26840940	T	C	0.0984565	-0.141638	0.0319411	PYRIDNUCSAL.PWY..NAD.salvage.pathway.I	7738
	rs715902	7.4e-06	18	59246158	A	G	0.144889	0.122482	0.0273278	PYRIDNUCSAL.PWY..NAD.salvage.pathway.I	7738
	rs79016563	6.13e-06	22	50690050	A	G	0.050432	0.204652	0.045259	PYRIDNUCSAL.PWY..NAD.salvage.pathway.I	7738
GCST90027638	rs1126742	4.42e-06	1	47398496	G	A	0.138917	-0.108664	0.0236707	PYRIDNUCSYN.PWY..NAD.biosynthesis.I..from.aspartate.	7738
	rs143920868	4.28e-07	1	53281430	T	C	0.0872441	-0.156463	0.0309462	PYRIDNUCSYN.PWY..NAD.biosynthesis.I..from.aspartate.	7738
	rs10469756	6.54e-06	2	202580268	C	T	0.926907	-0.141194	0.0313189	PYRIDNUCSYN.PWY..NAD.biosynthesis.I..from.aspartate.	7738
	rs9811455	4.69e-06	3	106791247	C	T	0.264994	0.0842005	0.0183914	PYRIDNUCSYN.PWY..NAD.biosynthesis.I..from.aspartate.	7738
	rs2208574	7.68e-06	6	136075617	A	G	0.308779	-0.0784853	0.017543	PYRIDNUCSYN.PWY..NAD.biosynthesis.I..from.aspartate.	7738
	rs2464826	8.44e-06	7	79490250	A	C	0.101255	0.121929	0.0273773	PYRIDNUCSYN.PWY..NAD.biosynthesis.I..from.aspartate.	7738
	rs74459573	3.15e-06	11	66690149	C	T	0.199396	0.0943692	0.0202461	PYRIDNUCSYN.PWY..NAD.biosynthesis.I..from.aspartate.	7738
	rs7978645	6.32e-06	12	18794398	C	T	0.5517	-0.0761301	0.0168595	PYRIDNUCSYN.PWY..NAD.biosynthesis.I..from.aspartate.	7738
	rs12871823	3.36e-06	13	36089568	C	G	0.180112	-0.0999896	0.0215139	PYRIDNUCSYN.PWY..NAD.biosynthesis.I..from.aspartate.	7738
	rs148280750	2.93e-08	14	73763641	T	C	0.070665	-0.185296	0.0334145	PYRIDNUCSYN.PWY..NAD.biosynthesis.I..from.aspartate.	7738
	rs8045981	3.16e-06	16	26948266	C	T	0.887513	-0.125729	0.0269779	PYRIDNUCSYN.PWY..NAD.biosynthesis.I..from.aspartate.	7738
GCST90027639	rs4857976	6.42e-06	3	21106756	G	A	0.878398	0.123992	0.0274792	PYRIDOXSYN.PWY..pyridoxal.5..phosphate.biosynthesis.I	7738
	rs13150666	6.39e-07	4	133654153	A	G	0.333639	-0.0848311	0.0170377	PYRIDOXSYN.PWY..pyridoxal.5..phosphate.biosynthesis.I	7738
	rs12508123	7.46e-06	4	180320695	T	C	0.226228	0.0883229	0.0197149	PYRIDOXSYN.PWY..pyridoxal.5..phosphate.biosynthesis.I	7738
	rs13190249	3e-06	5	58732661	A	G	0.0713675	0.157036	0.0336192	PYRIDOXSYN.PWY..pyridoxal.5..phosphate.biosynthesis.I	7738
	rs1980434	4.91e-06	6	22106050	G	A	0.0727811	0.217119	0.0475229	PYRIDOXSYN.PWY..pyridoxal.5..phosphate.biosynthesis.I	7738
	rs7102851	3.92e-07	11	116269470	C	T	0.271291	-0.0946285	0.0186532	PYRIDOXSYN.PWY..pyridoxal.5..phosphate.biosynthesis.I	7738
	rs1096146	9.22e-06	12	98850966	G	A	0.298326	0.079125	0.017842	PYRIDOXSYN.PWY..pyridoxal.5..phosphate.biosynthesis.I	7738
	rs2039970	5.66e-06	13	60910291	T	C	0.633867	0.0772475	0.0170202	PYRIDOXSYN.PWY..pyridoxal.5..phosphate.biosynthesis.I	7738
	rs17699454	2.82e-06	14	49342239	C	A	0.685126	0.0836141	0.0178534	PYRIDOXSYN.PWY..pyridoxal.5..phosphate.biosynthesis.I	7738
	rs4891683	2.6e-06	18	66082363	G	A	0.148357	0.110543	0.0235196	PYRIDOXSYN.PWY..pyridoxal.5..phosphate.biosynthesis.I	7738
	rs73196427	9.58e-06	21	19738806	T	C	0.125504	-0.113975	0.0257482	PYRIDOXSYN.PWY..pyridoxal.5..phosphate.biosynthesis.I	7738
	rs143107308	3.75e-06	22	43893034	C	T	0.528154	0.0771383	0.0166792	PYRIDOXSYN.PWY..pyridoxal.5..phosphate.biosynthesis.I	7738
GCST90027640	rs11683715	7.38e-06	2	105832193	C	A	0.680861	0.0802104	0.0178949	RHAMCAT.PWY..L.rhamnose.degradation.I	7738
	rs10175334	8.25e-06	2	242010295	T	C	0.221996	0.088225	0.0197872	RHAMCAT.PWY..L.rhamnose.degradation.I	7738
	rs13081091	5.31e-07	3	71648236	G	C	0.160773	-0.119933	0.0239168	RHAMCAT.PWY..L.rhamnose.degradation.I	7738
	rs2905195	2.13e-07	5	9854281	A	G	0.626723	-0.0942458	0.0181659	RHAMCAT.PWY..L.rhamnose.degradation.I	7738
	rs77393926	6.08e-06	5	132561098	T	C	0.0695987	-0.151906	0.0335813	RHAMCAT.PWY..L.rhamnose.degradation.I	7738
	rs767746	5.01e-06	8	1747698	C	T	0.764279	-0.0883479	0.0193562	RHAMCAT.PWY..L.rhamnose.degradation.I	7738
	rs6415517	2.65e-06	8	131398888	C	T	0.801812	-0.0956524	0.0203682	RHAMCAT.PWY..L.rhamnose.degradation.I	7738
	rs10995587	1.69e-06	10	65461793	A	G	0.558923	0.0788718	0.0164734	RHAMCAT.PWY..L.rhamnose.degradation.I	7738
	rs224615	5.68e-06	11	32064120	G	A	0.859342	-0.107822	0.02376	RHAMCAT.PWY..L.rhamnose.degradation.I	7738
	rs35540499	3.4e-06	12	45418145	T	C	0.133727	0.111306	0.0239608	RHAMCAT.PWY..L.rhamnose.degradation.I	7738
	rs10136671	8.92e-07	14	101474982	G	T	0.407849	-0.0820298	0.0166931	RHAMCAT.PWY..L.rhamnose.degradation.I	7738
GCST90027641	rs12129608	4.21127e-06	1	16120321	T	C	0.059428	-0.163126	0.035457	RIBOSYN2.PWY..flavin.biosynthesis.I..bacteria.and.plants.	7738
	rs150311168	8.24139e-06	1	116091553	C	T	0.114541	0.116022	0.0260207	RIBOSYN2.PWY..flavin.biosynthesis.I..bacteria.and.plants.	7738
	rs2686720	7.03516e-06	3	4215480	A	G	0.338891	0.0767822	0.0170907	RIBOSYN2.PWY..flavin.biosynthesis.I..bacteria.and.plants.	7738
	rs28513561	7.93156e-06	3	24285539	C	T	0.21127	0.0880909	0.0197203	RIBOSYN2.PWY..flavin.biosynthesis.I..bacteria.and.plants.	7738
	rs79743788	9.56364e-06	9	127108130	G	C	0.072095	-0.14831	0.0335027	RIBOSYN2.PWY..flavin.biosynthesis.I..bacteria.and.plants.	7738
	rs11029745	8.49083e-06	11	26960384	T	C	0.165333	0.0960999	0.0215838	RIBOSYN2.PWY..flavin.biosynthesis.I..bacteria.and.plants.	7738
	rs1972017	6.29169e-06	12	76140050	T	C	0.443571	-0.0737584	0.0163315	RIBOSYN2.PWY..flavin.biosynthesis.I..bacteria.and.plants.	7738
	rs11838775	4.83912e-06	13	107843692	T	C	0.0864983	-0.1319	0.0288518	RIBOSYN2.PWY..flavin.biosynthesis.I..bacteria.and.plants.	7738
	rs143295485	9.87419e-06	20	26169356	A	G	0.0545583	-0.177245	0.0401016	RIBOSYN2.PWY..flavin.biosynthesis.I..bacteria.and.plants.	7738
GCST90027642	rs146068392	7.42462e-06	2	40113977	G	C	0.050432	-0.172134	0.0384131	SER.GLYSYN.PWY..superpathway.of.L.serine.and.glycine.biosynthesis.I	7738
	rs6802928	8.90013e-06	3	60142395	G	A	0.534489	-0.0780206	0.0175631	SER.GLYSYN.PWY..superpathway.of.L.serine.and.glycine.biosynthesis.I	7738
	rs2962154	3.57957e-06	5	18250247	C	T	0.516585	0.0747709	0.0161338	SER.GLYSYN.PWY..superpathway.of.L.serine.and.glycine.biosynthesis.I	7738
	rs4276458	7.42225e-06	6	75909971	G	A	0.316839	0.0815943	0.0182081	SER.GLYSYN.PWY..superpathway.of.L.serine.and.glycine.biosynthesis.I	7738
	rs16873261	3.59795e-06	7	110830388	C	G	0.058672	-0.163478	0.0352828	SER.GLYSYN.PWY..superpathway.of.L.serine.and.glycine.biosynthesis.I	7738
	rs35450589	3.84426e-06	10	103066893	T	A	0.323876	-0.0795601	0.0172222	SER.GLYSYN.PWY..superpathway.of.L.serine.and.glycine.biosynthesis.I	7738
	rs7182175	1.10456e-06	15	98902733	T	A	0.73131	-0.0888725	0.0182414	SER.GLYSYN.PWY..superpathway.of.L.serine.and.glycine.biosynthesis.I	7738
	rs2240899	8.46613e-07	18	3595011	C	G	0.552783	0.0923448	0.0187529	SER.GLYSYN.PWY..superpathway.of.L.serine.and.glycine.biosynthesis.I	7738
GCST90027643	rs4839760	7.73905e-06	6	100263049	T	C	0.661808	-0.0782803	0.0175035	SO4ASSIM.PWY..sulfate.reduction.I..assimilatory.	7738
	rs1150238	2.51774e-06	11	113962011	G	A	0.654816	0.0859897	0.0182697	SO4ASSIM.PWY..sulfate.reduction.I..assimilatory.	7738
	rs36095827	3.7373e-07	17	4423541	T	G	0.525158	0.082816	0.0162963	SO4ASSIM.PWY..sulfate.reduction.I..assimilatory.	7738
	rs2287869	7.02228e-06	19	16666101	C	G	0.553001	-0.0740616	0.0164837	SO4ASSIM.PWY..sulfate.reduction.I..assimilatory.	7738
GCST90027644	rs6753538	6.95e-06	2	75658357	T	G	0.157053	-0.11048	0.0245773	SULFATE.CYS.PWY..superpathway.of.sulfate.assimilation.and.cysteine.biosynthesis	7738
	rs4851274	9.61e-06	2	100870862	C	T	0.715698	0.0798106	0.0180328	SULFATE.CYS.PWY..superpathway.of.sulfate.assimilation.and.cysteine.biosynthesis	7738
	rs66508260	1.78e-06	2	169249968	G	C	0.0697757	0.151461	0.0317078	SULFATE.CYS.PWY..superpathway.of.sulfate.assimilation.and.cysteine.biosynthesis	7738
	rs113455614	3.91e-06	7	75115006	G	C	0.0892132	0.139372	0.0301937	SULFATE.CYS.PWY..superpathway.of.sulfate.assimilation.and.cysteine.biosynthesis	7738
	rs7461966	2.28e-06	8	88741064	G	C	0.105637	0.124583	0.0263582	SULFATE.CYS.PWY..superpathway.of.sulfate.assimilation.and.cysteine.biosynthesis	7738
	rs10749277	2.18e-06	10	120683526	G	A	0.583049	0.0789931	0.0166785	SULFATE.CYS.PWY..superpathway.of.sulfate.assimilation.and.cysteine.biosynthesis	7738
	rs11631625	8.88e-06	15	66608731	G	A	0.242199	-0.0835065	0.0187964	SULFATE.CYS.PWY..superpathway.of.sulfate.assimilation.and.cysteine.biosynthesis	7738
	rs4786844	4.26e-06	16	6285543	A	G	0.436704	0.0792001	0.0172233	SULFATE.CYS.PWY..superpathway.of.sulfate.assimilation.and.cysteine.biosynthesis	7738
	rs77586457	6.22e-06	16	24512006	A	G	0.056734	0.161874	0.0358215	SULFATE.CYS.PWY..superpathway.of.sulfate.assimilation.and.cysteine.biosynthesis	7738
	rs36095827	9e-06	17	4423541	T	G	0.525372	0.0716207	0.016131	SULFATE.CYS.PWY..superpathway.of.sulfate.assimilation.and.cysteine.biosynthesis	7738
	rs113360103	9.85e-06	18	21791669	C	T	0.0697051	-0.155834	0.0352528	SULFATE.CYS.PWY..superpathway.of.sulfate.assimilation.and.cysteine.biosynthesis	7738
	rs14151	8.73e-06	21	45406095	G	C	0.208824	-0.0901329	0.0202703	SULFATE.CYS.PWY..superpathway.of.sulfate.assimilation.and.cysteine.biosynthesis	7738
	rs12628909	5.97e-06	22	27941726	C	T	0.627987	0.0809776	0.0178864	SULFATE.CYS.PWY..superpathway.of.sulfate.assimilation.and.cysteine.biosynthesis	7738
GCST90027645	rs10206667	5.584e-06	2	197841058	C	T	0.176256	0.0957624	0.0210858	THRESYN.PWY..superpathway.of.L.threonine.biosynthesis	7738
	rs4404502	5.13069e-06	4	165155829	C	T	0.22155	-0.088455	0.0194007	THRESYN.PWY..superpathway.of.L.threonine.biosynthesis	7738
	rs2973808	1.02834e-06	5	177766580	C	T	0.546397	0.0801064	0.0163946	THRESYN.PWY..superpathway.of.L.threonine.biosynthesis	7738
	rs2450114	1.20861e-06	8	117623719	G	A	0.883271	-0.122658	0.0252684	THRESYN.PWY..superpathway.of.L.threonine.biosynthesis	7738
	rs296634	7.39103e-07	9	93844314	G	A	0.0897433	0.138989	0.0280742	THRESYN.PWY..superpathway.of.L.threonine.biosynthesis	7738
	rs9787431	3.06647e-06	10	14146091	T	A	0.688334	0.0807191	0.0172983	THRESYN.PWY..superpathway.of.L.threonine.biosynthesis	7738
	rs11031736	5.37761e-07	11	32371754	A	G	0.0722873	0.16074	0.032069	THRESYN.PWY..superpathway.of.L.threonine.biosynthesis	7738
	rs960138	4.13618e-06	20	54297446	G	T	0.0869962	-0.136692	0.0296871	THRESYN.PWY..superpathway.of.L.threonine.biosynthesis	7738
GCST90027646	rs9286959	2.46e-06	1	29840322	A	T	0.438789	0.0798048	0.0169389	TRNA.CHARGING.PWY..tRNA.charging	7738
	rs6669249	5.17e-08	1	95531373	C	A	0.756591	-0.102138	0.0187575	TRNA.CHARGING.PWY..tRNA.charging	7738
	rs17749484	1.26e-06	4	5845814	A	C	0.154278	0.118196	0.0243872	TRNA.CHARGING.PWY..tRNA.charging	7738
	rs11726764	6.16e-06	4	107710360	A	C	0.0662113	0.15063	0.0333196	TRNA.CHARGING.PWY..tRNA.charging	7738
	rs17576345	1.35e-06	4	112201846	T	C	0.207609	0.0985652	0.0203944	TRNA.CHARGING.PWY..tRNA.charging	7738
	rs72753299	6.63e-06	5	59502076	C	G	0.163546	0.104389	0.0231708	TRNA.CHARGING.PWY..tRNA.charging	7738
	rs3896001	8.87e-07	6	50267117	C	A	0.0980585	0.13776	0.0280272	TRNA.CHARGING.PWY..tRNA.charging	7738
	rs10906588	2.19e-07	10	14099598	G	T	0.365856	0.0886502	0.0171073	TRNA.CHARGING.PWY..tRNA.charging	7738
	rs35057980	6.41e-06	10	120913458	A	G	0.340588	0.077698	0.0172182	TRNA.CHARGING.PWY..tRNA.charging	7738
	rs2317916	4.17e-06	13	112770727	C	T	0.630847	0.0800853	0.0173988	TRNA.CHARGING.PWY..tRNA.charging	7738
	rs72810147	3.14e-06	16	87669311	T	C	0.0649393	0.153125	0.0328505	TRNA.CHARGING.PWY..tRNA.charging	7738
	rs2422975	9.62e-07	20	4762869	A	G	0.666454	0.0867547	0.0177078	TRNA.CHARGING.PWY..tRNA.charging	7738
	rs56083061	5.6e-06	20	6430696	A	G	0.266758	0.0847156	0.0186553	TRNA.CHARGING.PWY..tRNA.charging	7738
	rs5751677	7.72e-06	22	21012505	G	C	0.190904	-0.0930026	0.0207932	TRNA.CHARGING.PWY..tRNA.charging	7738
	rs13053313	1.13e-06	22	34204930	C	T	0.292882	-0.0873663	0.0179458	TRNA.CHARGING.PWY..tRNA.charging	7738
GCST90027647	rs11486024	3.89e-08	1	1655474	A	G	0.453985	-0.10827	0.0197011	TRPSYN.PWY..L.tryptophan.biosynthesis	7738
	rs4950877	9.35e-06	1	203055101	G	A	0.551039	-0.0759325	0.0171341	TRPSYN.PWY..L.tryptophan.biosynthesis	7738
	rs55893824	4.6e-06	2	208644421	A	G	0.433644	0.0859517	0.0187576	TRPSYN.PWY..L.tryptophan.biosynthesis	7738
	rs58467919	8.59e-06	4	79459440	T	C	0.217427	-0.0896398	0.0201441	TRPSYN.PWY..L.tryptophan.biosynthesis	7738
	rs13135378	9.69e-06	4	127281188	T	C	0.112276	-0.117576	0.0265765	TRPSYN.PWY..L.tryptophan.biosynthesis	7738
	rs11958465	7.76e-06	5	110829078	C	T	0.177341	0.0965616	0.0215937	TRPSYN.PWY..L.tryptophan.biosynthesis	7738
	rs7448801	6.04e-06	5	144602187	C	T	0.42991	-0.0739431	0.0163415	TRPSYN.PWY..L.tryptophan.biosynthesis	7738
	rs1990421	1.73e-06	6	94840308	C	A	0.159073	-0.105928	0.0221483	TRPSYN.PWY..L.tryptophan.biosynthesis	7738
	rs17399145	1.95e-06	7	90567086	A	G	0.0504756	-0.177216	0.0372395	TRPSYN.PWY..L.tryptophan.biosynthesis	7738
[truncated: 1,841 more rows]

## Sheet: table S4
Supplementary Table S4. The results SNPs of the MR analysis for 412 gut microbiota on functional dyspepsia.
Gut microbiota（outcome）	SNP	p_value	chromosome	base_pair_location	effect_allele	other_allele	effect_allele_frequency	beta	standard_error	trait	n	R2	F	meanF
GCST90027495	rs10490196	6.47883e-06	2	67070333	A	G	0.197408	0.0988657	0.0219208	P108.PWY..pyruvate.fermentation.to.propanoate.I	7738	0.00262186	20.336	21.8147
	rs74768264	8.05188e-07	3	69136061	G	A	0.13271	0.128453	0.0260338	P108.PWY..pyruvate.fermentation.to.propanoate.I	7738	0.00313635	24.3391	21.8147
	rs7690663	8.46944e-06	4	22014333	C	G	0.200105	0.0977238	0.0219458	P108.PWY..pyruvate.fermentation.to.propanoate.I	7738	0.00255598	19.8237	21.8147
	rs2645383	3.54031e-06	4	101893381	C	T	0.334436	0.0871736	0.0188008	P108.PWY..pyruvate.fermentation.to.propanoate.I	7738	0.00277066	21.4933	21.8147
	rs12514068	9.37489e-06	5	8264063	T	C	0.389548	-0.07789	0.017578	P108.PWY..pyruvate.fermentation.to.propanoate.I	7738	0.00253102	19.6297	21.8147
	rs953621	8.63703e-07	5	58085595	A	C	0.198582	0.106359	0.021616	P108.PWY..pyruvate.fermentation.to.propanoate.I	7738	0.00311899	24.204	21.8147
	rs62381166	3.79117e-06	5	156490831	C	T	0.0770703	-0.151374	0.0327471	P108.PWY..pyruvate.fermentation.to.propanoate.I	7738	0.00275379	21.3621	21.8147
	rs200243	6.93881e-06	6	50434789	A	G	0.0873623	0.142409	0.0316777	P108.PWY..pyruvate.fermentation.to.propanoate.I	7738	0.00260499	20.2048	21.8147
	rs3799603	1.73213e-07	6	167001286	C	T	0.360162	-0.0952307	0.0182225	P108.PWY..pyruvate.fermentation.to.propanoate.I	7738	0.00351707	27.3041	21.8147
	rs66470361	3.63804e-06	16	50332152	T	C	0.402943	0.0825122	0.0178171	P108.PWY..pyruvate.fermentation.to.propanoate.I	7738	0.00276395	21.4411	21.8147
	rs6672992	3.0134e-06	1	65848034	C	A	0.189469	-0.104073	0.0222859	P108.PWY..pyruvate.fermentation.to.propanoate.I	7738	0.00281038	21.8024	21.8147
	rs2586438	8.41458e-06	17	48445699	T	C	0.57861	-0.0826985	0.0185658	P108.PWY..pyruvate.fermentation.to.propanoate.I	7738	0.00255758	19.8361	21.8147
GCST90027517	rs9286959	1.6e-06	1	29840322	A	T	0.438789	0.0807536	0.0168288	PWY0.1296..purine.ribonucleosides.degradation	7738	0.00296687	23.02	22.0169
	rs6669249	4.66e-06	1	95531373	C	A	0.756591	-0.0853442	0.0186355	PWY0.1296..purine.ribonucleosides.degradation	7738	0.00270309	20.9678	22.0169
	rs416270	4.75e-06	3	148351156	T	G	0.265633	-0.0856028	0.0187084	PWY0.1296..purine.ribonucleosides.degradation	7738	0.00269836	20.931	22.0169
	rs7699343	9.34e-06	4	55710544	T	C	0.173113	0.0948032	0.0213909	PWY0.1296..purine.ribonucleosides.degradation	7738	0.00253196	19.637	22.0169
	rs1468579	1.57e-06	7	157536971	T	C	0.256093	-0.0929607	0.0193606	PWY0.1296..purine.ribonucleosides.degradation	7738	0.00297056	23.0487	22.0169
	rs76985731	8.77e-07	13	27815189	C	T	0.0534186	0.180318	0.0366688	PWY0.1296..purine.ribonucleosides.degradation	7738	0.0031153	24.1753	22.0169
	rs12915465	2.28e-06	15	55603302	C	T	0.0932693	0.132221	0.0279715	PWY0.1296..purine.ribonucleosides.degradation	7738	0.00287933	22.3388	22.0169
GCST90027527	rs79328165	8.11e-06	2	153926901	C	T	0.0575442	-0.160656	0.0360039	PWY0.845..superpathway.of.pyridoxal.5..phosphate.biosynthesis.and.salvage	7738	0.00256655	19.9059	21.0555
	rs4857976	1.32e-06	3	21106756	G	A	0.878392	0.132735	0.0274414	PWY0.845..superpathway.of.pyridoxal.5..phosphate.biosynthesis.and.salvage	7738	0.00301453	23.3909	21.0555
	rs9842222	5.36e-06	3	146368187	T	C	0.232721	0.0874308	0.0192148	PWY0.845..superpathway.of.pyridoxal.5..phosphate.biosynthesis.and.salvage	7738	0.00266849	20.6987	21.0555
	rs12508123	8.54e-07	4	180320695	T	C	0.226339	0.0969126	0.0196872	PWY0.845..superpathway.of.pyridoxal.5..phosphate.biosynthesis.and.salvage	7738	0.0031218	24.2259	21.0555
	rs1980434	5.57e-06	6	22106050	G	A	0.072802	0.215529	0.0474503	PWY0.845..superpathway.of.pyridoxal.5..phosphate.biosynthesis.and.salvage	7738	0.00265919	20.6264	21.0555
	rs4720493	9.94e-06	7	747977	A	G	0.133009	-0.106574	0.0241198	PWY0.845..superpathway.of.pyridoxal.5..phosphate.biosynthesis.and.salvage	7738	0.0025167	19.5183	21.0555
	rs10096075	8.97e-06	8	62681569	C	G	0.361804	0.0755231	0.017007	PWY0.845..superpathway.of.pyridoxal.5..phosphate.biosynthesis.and.salvage	7738	0.00254197	19.7148	21.0555
	rs7102851	6.35e-07	11	116269470	C	T	0.271372	-0.0927676	0.0186274	PWY0.845..superpathway.of.pyridoxal.5..phosphate.biosynthesis.and.salvage	7738	0.00319501	24.7958	21.0555
	rs2039970	2.97e-06	13	60910291	T	C	0.633971	0.0794238	0.0169979	PWY0.845..superpathway.of.pyridoxal.5..phosphate.biosynthesis.and.salvage	7738	0.00281357	21.8272	21.0555
	rs17699454	3.5e-06	14	49342239	C	A	0.685024	0.0827054	0.0178292	PWY0.845..superpathway.of.pyridoxal.5..phosphate.biosynthesis.and.salvage	7738	0.00277313	21.5126	21.0555
	rs11859534	8.42e-06	16	24014087	A	G	0.0716874	0.153904	0.0345524	PWY0.845..superpathway.of.pyridoxal.5..phosphate.biosynthesis.and.salvage	7738	0.00255743	19.835	21.0555
	rs7186220	7.89e-06	16	54053795	A	G	0.191862	0.0932665	0.0208733	PWY0.845..superpathway.of.pyridoxal.5..phosphate.biosynthesis.and.salvage	7738	0.00257349	19.9599	21.0555
	rs80049853	3.92e-06	16	90007889	A	G	0.0720914	0.144856	0.031383	PWY0.845..superpathway.of.pyridoxal.5..phosphate.biosynthesis.and.salvage	7738	0.00274573	21.2994	21.0555
	rs4797215	8.32e-06	18	5593496	A	G	0.0941791	0.124319	0.0278948	PWY0.845..superpathway.of.pyridoxal.5..phosphate.biosynthesis.and.salvage	7738	0.00256028	19.8572	21.0555
	rs2703175	2.42e-06	18	39049087	G	A	0.870736	0.114277	0.0242361	PWY0.845..superpathway.of.pyridoxal.5..phosphate.biosynthesis.and.salvage	7738	0.00286495	22.2269	21.0555
	rs28493178	8.64e-06	18	66083958	T	A	0.14811	0.104735	0.023543	PWY0.845..superpathway.of.pyridoxal.5..phosphate.biosynthesis.and.salvage	7738	0.00255109	19.7857	21.0555
	rs73196427	9.83e-06	21	19738806	T	C	0.125452	-0.11369	0.0257159	PWY0.845..superpathway.of.pyridoxal.5..phosphate.biosynthesis.and.salvage	7738	0.0025195	19.54	21.0555
	rs143107308	6.68e-06	22	43893034	C	T	0.528212	0.0750211	0.0166577	PWY0.845..superpathway.of.pyridoxal.5..phosphate.biosynthesis.and.salvage	7738	0.00261441	20.2781	21.0555
GCST90027575	rs73883495	8.49e-06	3	179789741	T	A	0.112841	-0.22072	0.049573	PWY.6263..superpathway.of.menaquinol.8.biosynthesis.II	7738	0.00255536	19.8189	20.6591
	rs12218078	6e-06	10	122398936	A	C	0.104227	-0.230734	0.0509749	PWY.6263..superpathway.of.menaquinol.8.biosynthesis.II	7738	0.00264079	20.4832	20.6591
	rs78044740	3.3e-06	17	30937416	G	A	0.0565355	0.312579	0.0672004	PWY.6263..superpathway.of.menaquinol.8.biosynthesis.II	7738	0.00278828	21.6304	20.6591
	rs1006589	5.35e-06	17	77263133	C	T	0.407314	0.153638	0.0337613	PWY.6263..superpathway.of.menaquinol.8.biosynthesis.II	7738	0.00266913	20.7037	20.6591
GCST90027603	rs73001914	2.61e-06	3	2585609	G	A	0.182174	-0.102206	0.0217496	PWY.6901..superpathway.of.glucose.and.xylose.degradation	7738	0.00284566	22.0768	21.6303
	rs114537104	1.44e-06	4	43582603	G	T	0.0602476	0.170007	0.0352783	PWY.6901..superpathway.of.glucose.and.xylose.degradation	7738	0.00299219	23.217	21.6303
	rs6596989	2.08e-06	6	3629689	G	A	0.660013	-0.0852001	0.0179529	PWY.6901..superpathway.of.glucose.and.xylose.degradation	7738	0.00290215	22.5164	21.6303
	rs145761301	7.89e-06	6	168088679	A	G	0.106563	0.125022	0.0279809	PWY.6901..superpathway.of.glucose.and.xylose.degradation	7738	0.00257336	19.9589	21.6303
	rs6967058	9.66e-06	7	144213477	C	T	0.909252	-0.141853	0.03206	PWY.6901..superpathway.of.glucose.and.xylose.degradation	7738	0.00252364	19.5723	21.6303
	rs12782517	6.56e-07	10	133603287	T	C	0.152274	0.117953	0.0237137	PWY.6901..superpathway.of.glucose.and.xylose.degradation	7738	0.00318719	24.7349	21.6303
	rs4922591	7.72e-06	11	32374199	C	T	0.614008	-0.0761299	0.0170206	PWY.6901..superpathway.of.glucose.and.xylose.degradation	7738	0.00257875	20.0008	21.6303
	rs57238953	2.22e-06	16	27919526	A	G	0.0675283	-0.153964	0.0325341	PWY.6901..superpathway.of.glucose.and.xylose.degradation	7738	0.00288587	22.3897	21.6303
	rs7228238	6.93e-06	18	2641314	T	C	0.415472	-0.0747709	0.0166316	PWY.6901..superpathway.of.glucose.and.xylose.degradation	7738	0.00260518	20.2063	21.6303
GCST90027612	rs12487786	8.57e-06	3	64958064	C	T	0.757846	-0.102677	0.0230714	PWY.7209..superpathway.of.pyrimidine.ribonucleosides.degradation	7738	0.00255305	19.8009	22.1783
	rs836868	2.16e-06	3	122859973	T	A	0.60273	-0.0986201	0.0208141	PWY.7209..superpathway.of.pyrimidine.ribonucleosides.degradation	7738	0.00289287	22.4441	22.1783
	rs6805759	2.39e-06	3	171893650	G	A	0.527657	0.0946118	0.0200558	PWY.7209..superpathway.of.pyrimidine.ribonucleosides.degradation	7738	0.00286771	22.2484	22.1783
	rs10489050	3.93e-06	4	163565725	A	G	0.0855044	-0.164383	0.0356172	PWY.7209..superpathway.of.pyrimidine.ribonucleosides.degradation	7738	0.00274517	21.2951	22.1783
	rs4260641	8.37e-06	5	105436505	G	A	0.591584	-0.0893609	0.020056	PWY.7209..superpathway.of.pyrimidine.ribonucleosides.degradation	7738	0.00255897	19.847	22.1783
	rs11242123	4.89e-08	5	132025487	T	A	0.128552	-0.16115	0.0295398	PWY.7209..superpathway.of.pyrimidine.ribonucleosides.degradation	7738	0.00383133	29.7532	22.1783
	rs4645398	8.03e-06	6	63604236	C	T	0.211335	-0.109342	0.0244923	PWY.7209..superpathway.of.pyrimidine.ribonucleosides.degradation	7738	0.00256902	19.9251	22.1783
	rs6454985	6.36e-06	6	94717644	C	T	0.581833	-0.0889841	0.0197122	PWY.7209..superpathway.of.pyrimidine.ribonucleosides.degradation	7738	0.00262655	20.3725	22.1783
	rs617079	3.3e-06	6	150752939	G	C	0.0630626	-0.188862	0.0406074	PWY.7209..superpathway.of.pyrimidine.ribonucleosides.degradation	7738	0.00278765	21.6255	22.1783
	rs1474383	1.68e-06	7	96371760	C	T	0.637558	-0.0976871	0.0204012	PWY.7209..superpathway.of.pyrimidine.ribonucleosides.degradation	7738	0.00295428	22.922	22.1783
	rs6473162	5.94e-06	8	80396414	T	A	0.396473	0.0918696	0.0202865	PWY.7209..superpathway.of.pyrimidine.ribonucleosides.degradation	7738	0.00264332	20.5029	22.1783
	rs261555	1.77e-06	8	97003139	A	G	0.768291	-0.111062	0.0232431	PWY.7209..superpathway.of.pyrimidine.ribonucleosides.degradation	7738	0.00294192	22.8258	22.1783
	rs16916531	4.29e-06	9	101260985	A	C	0.322099	0.0996466	0.0216777	PWY.7209..superpathway.of.pyrimidine.ribonucleosides.degradation	7738	0.00272325	21.1246	22.1783
	rs11215429	1.81e-06	11	115095846	C	T	0.0526883	0.22683	0.04752	PWY.7209..superpathway.of.pyrimidine.ribonucleosides.degradation	7738	0.0029359	22.779	22.1783
	rs4783337	5.13e-07	16	83249025	C	G	0.931307	-0.220689	0.0439498	PWY.7209..superpathway.of.pyrimidine.ribonucleosides.degradation	7738	0.00324794	25.2079	22.1783
GCST90027615	rs143920868	1.17e-06	1	53281430	T	C	0.0872329	-0.151033	0.0310716	PWY.7221..guanosine.ribonucleotides.de.novo.biosynthesis	7738	0.00304412	23.6212	21.8963
	rs6427759	2.43e-06	1	199150658	C	A	0.9086	-0.136692	0.0289961	PWY.7221..guanosine.ribonucleotides.de.novo.biosynthesis	7738	0.00286371	22.2173	21.8963
	rs1428949	3.46e-06	5	9947612	T	C	0.433176	-0.0770872	0.0166082	PWY.7221..guanosine.ribonucleotides.de.novo.biosynthesis	7738	0.00277642	21.5382	21.8963
	rs11168050	3.02e-06	5	147931523	A	G	0.0793935	0.141163	0.0302311	PWY.7221..guanosine.ribonucleotides.de.novo.biosynthesis	7738	0.00280983	21.7981	21.8963
	rs6903592	2.07e-06	6	70855171	A	T	0.318408	-0.0819131	0.0172573	PWY.7221..guanosine.ribonucleotides.de.novo.biosynthesis	7738	0.00290314	22.5241	21.8963
	rs10817481	2.48e-06	9	116096944	C	A	0.516451	-0.0773225	0.0164176	PWY.7221..guanosine.ribonucleotides.de.novo.biosynthesis	7738	0.00285838	22.1758	21.8963
	rs7108080	3.79e-07	11	59726765	A	G	0.508635	-0.0855444	0.0168421	PWY.7221..guanosine.ribonucleotides.de.novo.biosynthesis	7738	0.00332289	25.7915	21.8963
	rs76346802	4.4e-06	11	90723689	G	A	0.0931431	-0.128867	0.0280657	PWY.7221..guanosine.ribonucleotides.de.novo.biosynthesis	7738	0.00271718	21.0774	21.8963
	rs1920088	6.13e-06	12	62578050	G	A	0.875328	-0.111932	0.0247536	PWY.7221..guanosine.ribonucleotides.de.novo.biosynthesis	7738	0.00263549	20.442	21.8963
	rs11058744	1.74e-06	12	127091880	T	G	0.0707436	-0.153543	0.0321109	PWY.7221..guanosine.ribonucleotides.de.novo.biosynthesis	7738	0.00294608	22.8582	21.8963
	rs41359044	8.64e-06	13	34332027	T	C	0.0527914	-0.161094	0.0362125	PWY.7221..guanosine.ribonucleotides.de.novo.biosynthesis	7738	0.00255097	19.7847	21.8963
	rs754639	4.06e-06	17	80883567	A	G	0.33023	0.0855546	0.0185649	PWY.7221..guanosine.ribonucleotides.de.novo.biosynthesis	7738	0.00273704	21.2318	21.8963
	rs12457526	2.58e-06	18	21016793	T	G	0.382444	-0.0787255	0.0167446	PWY.7221..guanosine.ribonucleotides.de.novo.biosynthesis	7738	0.00284847	22.0987	21.8963
	rs617024	5.81e-06	18	74789004	T	C	0.134058	-0.110423	0.0243578	PWY.7221..guanosine.ribonucleotides.de.novo.biosynthesis	7738	0.00264886	20.546	21.8963
	rs5766546	5.25e-06	22	45606437	A	G	0.140928	-0.106	0.0232727	PWY.7221..guanosine.ribonucleotides.de.novo.biosynthesis	7738	0.00267378	20.7398	21.8963
GCST90027637	rs62149083	9.14e-07	2	36030798	C	T	0.178452	-0.121535	0.0247565	PYRIDNUCSAL.PWY..NAD.salvage.pathway.I	7738	0.00310487	24.0941	21.2593
	rs12635648	6.83e-06	3	145344597	T	C	0.0669666	-0.168004	0.0373439	PYRIDNUCSAL.PWY..NAD.salvage.pathway.I	7738	0.00260878	20.2343	21.2593
	rs6931936	4.27e-06	6	90738735	G	A	0.222468	0.118448	0.025762	PYRIDNUCSAL.PWY..NAD.salvage.pathway.I	7738	0.00272445	21.1339	21.2593
	rs7864936	1.32e-06	9	16845510	A	G	0.64806	-0.105984	0.0219135	PYRIDNUCSAL.PWY..NAD.salvage.pathway.I	7738	0.0030138	23.3853	21.2593
	rs577575	8.96e-07	12	10045919	A	G	0.0956027	0.161957	0.0329632	PYRIDNUCSAL.PWY..NAD.salvage.pathway.I	7738	0.00311	24.134	21.2593
	rs7971953	1.1e-06	12	60090207	C	G	0.219371	-0.11292	0.0231773	PYRIDNUCSAL.PWY..NAD.salvage.pathway.I	7738	0.00305815	23.7304	21.2593
	rs35387980	9.72e-06	13	54922005	T	C	0.108644	-0.139656	0.0315732	PYRIDNUCSAL.PWY..NAD.salvage.pathway.I	7738	0.00252206	19.56	21.2593
	rs72710486	7.84e-06	15	46627042	T	C	0.0593394	-0.196931	0.044061	PYRIDNUCSAL.PWY..NAD.salvage.pathway.I	7738	0.00257496	19.9713	21.2593
	rs8057488	7.12e-06	16	12628286	T	C	0.0525851	0.18947	0.0421987	PYRIDNUCSAL.PWY..NAD.salvage.pathway.I	7738	0.0025985	20.1543	21.2593
	rs6503214	7.74e-06	17	9395033	G	A	0.848351	-0.119644	0.0267533	PYRIDNUCSAL.PWY..NAD.salvage.pathway.I	7738	0.00257797	19.9948	21.2593
	rs34438166	4.45e-06	17	76456017	G	C	0.0996485	0.156423	0.0340843	PYRIDNUCSAL.PWY..NAD.salvage.pathway.I	7738	0.00271445	21.0561	21.2593
	rs62085413	9.24e-06	18	26840940	T	C	0.0984565	-0.141638	0.0319411	PYRIDNUCSAL.PWY..NAD.salvage.pathway.I	7738	0.00253471	19.6583	21.2593
	rs715902	7.4e-06	18	59246158	A	G	0.144889	0.122482	0.0273278	PYRIDNUCSAL.PWY..NAD.salvage.pathway.I	7738	0.00258929	20.0827	21.2593
	rs79016563	6.13e-06	22	50690050	A	G	0.050432	0.204652	0.045259	PYRIDNUCSAL.PWY..NAD.salvage.pathway.I	7738	0.00263539	20.4413	21.2593
GCST90027662	rs1546579	7.18e-06	1	61319955	T	C	0.405264	-0.0772188	0.0172048	k__Bacteria.p__Actinobacteria.c__Actinobacteria.o__Bifidobacteriales.f__Bifidobacteriaceae	7738	0.00259651	20.1389	24.5529
	rs182549	5.86e-15	2	136616754	T	C	0.755025	-0.153302	0.0196364	k__Bacteria.p__Actinobacteria.c__Actinobacteria.o__Bifidobacteriales.f__Bifidobacteriaceae	7738	0.00781509	60.9337	24.5529
	rs74452406	2.16e-07	3	63012872	T	C	0.0723787	-0.176051	0.0339528	k__Bacteria.p__Actinobacteria.c__Actinobacteria.o__Bifidobacteriales.f__Bifidobacteriaceae	7738	0.00346251	26.879	24.5529
	rs11732081	6.94e-06	4	62600906	T	C	0.364727	0.0783377	0.0174251	k__Bacteria.p__Actinobacteria.c__Actinobacteria.o__Bifidobacteriales.f__Bifidobacteriaceae	7738	0.00260512	20.2058	24.5529
	rs4859454	3.05e-06	4	77541509	T	C	0.114125	0.122758	0.0263014	k__Bacteria.p__Actinobacteria.c__Actinobacteria.o__Bifidobacteriales.f__Bifidobacteriaceae	7738	0.0028073	21.7784	24.5529
	rs4472164	5.31e-06	4	168344708	G	A	0.103173	-0.125353	0.027537	k__Bacteria.p__Actinobacteria.c__Actinobacteria.o__Bifidobacteriales.f__Bifidobacteriaceae	7738	0.00267081	20.7167	24.5529
	rs12657170	2.73e-06	5	79643369	C	T	0.46418	0.0785084	0.0167389	k__Bacteria.p__Actinobacteria.c__Actinobacteria.o__Bifidobacteriales.f__Bifidobacteriaceae	7738	0.00283476	21.992	24.5529
	rs10455532	4.26e-06	6	92883361	G	A	0.552534	-0.0769154	0.0167272	k__Bacteria.p__Actinobacteria.c__Actinobacteria.o__Bifidobacteriales.f__Bifidobacteriaceae	7738	0.00272501	21.1382	24.5529
	rs77432108	8.93e-06	8	74446780	T	A	0.183749	0.0957041	0.0215476	k__Bacteria.p__Actinobacteria.c__Actinobacteria.o__Bifidobacteriales.f__Bifidobacteriaceae	7738	0.00254289	19.7219	24.5529
	rs61939486	5.44e-06	12	119663906	C	T	0.148052	-0.110859	0.0243793	k__Bacteria.p__Actinobacteria.c__Actinobacteria.o__Bifidobacteriales.f__Bifidobacteriaceae	7738	0.00266508	20.6722	24.5529
	rs10873640	6.03e-06	15	24025547	T	C	0.759057	0.0909746	0.0201027	k__Bacteria.p__Actinobacteria.c__Actinobacteria.o__Bifidobacteriales.f__Bifidobacteriaceae	7738	0.00263969	20.4747	24.5529
	rs34823013	7.79e-06	19	552579	G	T	0.661291	-0.0869075	0.0194389	k__Bacteria.p__Actinobacteria.c__Actinobacteria.o__Bifidobacteriales.f__Bifidobacteriaceae	7738	0.00257646	19.983	24.5529
GCST90027675	rs56001939	3.02e-06	2	54363878	C	T	0.362334	-0.0795853	0.0170427	k__Bacteria.p__Firmicutes.c__Clostridia.o__Clostridiales.f__Oscillospiraceae	7738	0.0028102	21.801	21.6764
	rs13119423	4.17e-06	4	27850234	C	A	0.139999	-0.110371	0.0239806	k__Bacteria.p__Firmicutes.c__Clostridia.o__Clostridiales.f__Oscillospiraceae	7738	0.00273007	21.1776	21.6764
	rs55682375	6.65e-06	9	21808352	A	G	0.0674229	-0.158559	0.0351998	k__Bacteria.p__Firmicutes.c__Clostridia.o__Clostridiales.f__Oscillospiraceae	7738	0.00261539	20.2857	21.6764
	rs12446334	2.9e-06	16	81302009	G	A	0.275569	0.0938369	0.0200605	k__Bacteria.p__Firmicutes.c__Clostridia.o__Clostridiales.f__Oscillospiraceae	7738	0.00281974	21.8752	21.6764
	rs7255582	2.25e-06	19	35718076	T	C	0.411214	-0.0800168	0.0169181	k__Bacteria.p__Firmicutes.c__Clostridia.o__Clostridiales.f__Oscillospiraceae	7738	0.00288255	22.3639	21.6764
	rs34865636	2.76e-06	19	45793832	T	A	0.312404	-0.0828569	0.0176735	k__Bacteria.p__Firmicutes.c__Clostridia.o__Clostridiales.f__Oscillospiraceae	7738	0.00283237	21.9735	21.6764
	rs11087270	2.38e-06	20	18906606	T	A	0.267415	0.0873817	0.0185193	k__Bacteria.p__Firmicutes.c__Clostridia.o__Clostridiales.f__Oscillospiraceae	7738	0.00286891	22.2578	21.6764
GCST90027682	rs11113910	2.97e-06	12	108874663	A	C	0.139107	-0.111451	0.023851	k__Bacteria.p__Proteobacteria.c__Betaproteobacteria.o__Burkholderiales.f__Sutterellaceae	7738	0.00281385	21.8293	22.2042
	rs59033852	3.02e-06	13	23656934	C	T	0.0646688	-0.159079	0.0340677	k__Bacteria.p__Proteobacteria.c__Betaproteobacteria.o__Burkholderiales.f__Sutterellaceae	7738	0.00280989	21.7986	22.2042
	rs76883601	4e-06	14	78483292	C	T	0.0847648	0.136403	0.0295783	k__Bacteria.p__Proteobacteria.c__Betaproteobacteria.o__Burkholderiales.f__Sutterellaceae	7738	0.00274081	21.2612	22.2042
	rs1420536	8.57e-06	16	52443744	G	A	0.468396	0.0738342	0.0165908	k__Bacteria.p__Proteobacteria.c__Betaproteobacteria.o__Burkholderiales.f__Sutterellaceae	7738	0.00255295	19.8002	22.2042
	rs9673456	1.21e-06	16	62465518	G	T	0.420045	-0.0822555	0.016948	k__Bacteria.p__Proteobacteria.c__Betaproteobacteria.o__Burkholderiales.f__Sutterellaceae	7738	0.00303491	23.5495	22.2042
	rs74034215	9.71e-07	16	86106253	C	T	0.111819	0.130627	0.026673	k__Bacteria.p__Proteobacteria.c__Betaproteobacteria.o__Burkholderiales.f__Sutterellaceae	7738	0.00308992	23.9777	22.2042
	rs28517505	8.39e-06	17	81064203	A	G	0.687092	0.0784057	0.0175998	k__Bacteria.p__Proteobacteria.c__Betaproteobacteria.o__Burkholderiales.f__Sutterellaceae	7738	0.00255823	19.8412	22.2042
	rs2834333	4.24e-07	21	35370488	A	C	0.536805	-0.0822713	0.0162658	k__Bacteria.p__Proteobacteria.c__Betaproteobacteria.o__Burkholderiales.f__Sutterellaceae	7738	0.00329522	25.5761	22.2042
GCST90027689	rs7532302	1.43e-06	1	156659768	T	C	0.667952	-0.121914	0.0252893	k__Bacteria.p__Actinobacteria.c__Actinobacteria.o__Coriobacteriales.f__Coriobacteriaceae.g__Adlercreutzia	7738	0.00299433	23.2337	21.1614
	rs148883344	2.8e-06	2	16345561	A	C	0.0848704	0.214048	0.0456884	k__Bacteria.p__Actinobacteria.c__Actinobacteria.o__Coriobacteriales.f__Coriobacteriaceae.g__Adlercreutzia	7738	0.00282848	21.9432	21.1614
	rs72682613	7.24e-06	4	122877809	T	C	0.186661	-0.138041	0.0307687	k__Bacteria.p__Actinobacteria.c__Actinobacteria.o__Coriobacteriales.f__Coriobacteriaceae.g__Adlercreutzia	7738	0.00259444	20.1228	21.1614
	rs9347737	8.65e-06	6	163740322	G	A	0.422944	-0.108741	0.0244454	k__Bacteria.p__Actinobacteria.c__Actinobacteria.o__Coriobacteriales.f__Coriobacteriaceae.g__Adlercreutzia	7738	0.00255067	19.7824	21.1614
	rs62529678	8.71e-06	8	84315197	A	G	0.286471	0.118961	0.0267512	k__Bacteria.p__Actinobacteria.c__Actinobacteria.o__Coriobacteriales.f__Coriobacteriaceae.g__Adlercreutzia	7738	0.0025491	19.7702	21.1614
	rs609909	2.06e-06	9	12866508	C	G	0.946447	-0.2575	0.0542358	k__Bacteria.p__Actinobacteria.c__Actinobacteria.o__Coriobacteriales.f__Coriobacteriaceae.g__Adlercreutzia	7738	0.00290463	22.5357	21.1614
	rs73546364	5.24e-06	13	37318533	T	C	0.0705586	-0.218902	0.0480583	k__Bacteria.p__Actinobacteria.c__Actinobacteria.o__Coriobacteriales.f__Coriobacteriaceae.g__Adlercreutzia	7738	0.00267406	20.742	21.1614
GCST90027703	rs9828991	6.43e-06	3	104284483	T	A	0.701253	-0.126	0.0279267	k__Bacteria.p__Firmicutes.c__Bacilli.o__Lactobacillales.f__Streptococcaceae.g__Streptococcus	7738	0.00262383	20.3514	21.4408
	rs528874	4.26e-06	6	168158836	G	T	0.261693	-0.131345	0.0285648	k__Bacteria.p__Firmicutes.c__Bacilli.o__Lactobacillales.f__Streptococcaceae.g__Streptococcus	7738	0.0027249	21.1374	21.4408
	rs2882716	2.85e-06	7	10085378	T	G	0.191459	0.150637	0.0321777	k__Bacteria.p__Firmicutes.c__Bacilli.o__Lactobacillales.f__Streptococcaceae.g__Streptococcus	7738	0.00282422	21.9101	21.4408
	rs73447940	6.2e-07	7	122783839	A	C	0.102253	0.208638	0.0418542	k__Bacteria.p__Firmicutes.c__Bacilli.o__Lactobacillales.f__Streptococcaceae.g__Streptococcus	7738	0.003201	24.8425	21.4408
	rs41294029	5.35e-06	10	5993461	T	C	0.0817161	0.217428	0.0477808	k__Bacteria.p__Firmicutes.c__Bacilli.o__Lactobacillales.f__Streptococcaceae.g__Streptococcus	7738	0.00266891	20.702	21.4408
	rs56025506	3.74e-06	14	80662335	T	C	0.333398	0.123635	0.0267314	k__Bacteria.p__Firmicutes.c__Bacilli.o__Lactobacillales.f__Streptococcaceae.g__Streptococcus	7738	0.00275686	21.386	21.4408
	rs34829339	3.07e-06	20	55472884	C	T	0.289818	0.128998	0.0276442	k__Bacteria.p__Firmicutes.c__Bacilli.o__Lactobacillales.f__Streptococcaceae.g__Streptococcus	7738	0.00280613	21.7693	21.4408
	rs3892326	6.85e-06	21	43018030	C	T	0.480177	-0.123001	0.0273436	k__Bacteria.p__Firmicutes.c__Bacilli.o__Lactobacillales.f__Streptococcaceae.g__Streptococcus	7738	0.00260821	20.2299	21.4408
	rs6003161	5.06e-06	22	43745368	C	A	0.523608	0.116373	0.0255073	k__Bacteria.p__Firmicutes.c__Bacilli.o__Lactobacillales.f__Streptococcaceae.g__Streptococcus	7738	0.00268275	20.8096	21.4408
GCST90027714	rs56001939	3.1e-06	2	54363878	C	T	0.362334	-0.0794866	0.0170431	k__Bacteria.p__Firmicutes.c__Clostridia.o__Clostridiales.f__Oscillospiraceae.g__Oscillibacter	7738	0.00280311	21.7458	21.3734
	rs13119423	4.23e-06	4	27850234	C	A	0.139999	-0.11031	0.0239812	k__Bacteria.p__Firmicutes.c__Clostridia.o__Clostridiales.f__Oscillospiraceae.g__Oscillibacter	7738	0.00272694	21.1533	21.3734
	rs6821986	9.98e-06	4	181658296	T	C	0.118369	-0.111752	0.0252969	k__Bacteria.p__Firmicutes.c__Clostridia.o__Clostridiales.f__Oscillospiraceae.g__Oscillibacter	7738	0.00251568	19.5103	21.3734
	rs55682375	6.91e-06	9	21808352	A	G	0.0674229	-0.158274	0.0352007	k__Bacteria.p__Firmicutes.c__Clostridia.o__Clostridiales.f__Oscillospiraceae.g__Oscillibacter	7738	0.00260587	20.2117	21.3734
	rs12446334	3.02e-06	16	81302009	G	A	0.275569	0.0936755	0.020061	k__Bacteria.p__Firmicutes.c__Clostridia.o__Clostridiales.f__Oscillospiraceae.g__Oscillibacter	7738	0.00280994	21.7989	21.3734
	rs7255582	2.29e-06	19	35718076	T	C	0.411214	-0.0799638	0.0169185	k__Bacteria.p__Firmicutes.c__Clostridia.o__Clostridiales.f__Oscillospiraceae.g__Oscillibacter	7738	0.0028786	22.3332	21.3734
	rs34865636	2.72e-06	19	45793832	T	A	0.312404	-0.0829059	0.017674	k__Bacteria.p__Firmicutes.c__Clostridia.o__Clostridiales.f__Oscillospiraceae.g__Oscillibacter	7738	0.00283557	21.9984	21.3734
	rs11087270	2.4e-06	20	18906606	T	A	0.267415	0.0873411	0.0185197	k__Bacteria.p__Firmicutes.c__Clostridia.o__Clostridiales.f__Oscillospiraceae.g__Oscillibacter	7738	0.00286611	22.236	21.3734
GCST90027736	rs1546579	7.2e-06	1	61319955	T	C	0.405264	-0.0772113	0.0172048	k__Bacteria.p__Actinobacteria.c__Actinobacteria.o__Bifidobacteriales	7738	0.00259599	20.1348	24.5536
	rs182549	5.91e-15	2	136616754	T	C	0.755025	-0.153278	0.0196365	k__Bacteria.p__Actinobacteria.c__Actinobacteria.o__Bifidobacteriales	7738	0.00781262	60.9144	24.5536
	rs74452406	2.18e-07	3	63012872	T	C	0.0723787	-0.175989	0.0339529	k__Bacteria.p__Actinobacteria.c__Actinobacteria.o__Bifidobacteriales	7738	0.00346007	26.8601	24.5536
	rs11732081	6.94e-06	4	62600906	T	C	0.364727	0.0783349	0.0174252	k__Bacteria.p__Actinobacteria.c__Actinobacteria.o__Bifidobacteriales	7738	0.00260492	20.2043	24.5536
	rs4859454	3.05e-06	4	77541509	T	C	0.114125	0.122763	0.0263015	k__Bacteria.p__Actinobacteria.c__Actinobacteria.o__Bifidobacteriales	7738	0.00280753	21.7802	24.5536
	rs4472164	5.29e-06	4	168344708	G	A	0.103173	-0.125369	0.0275371	k__Bacteria.p__Actinobacteria.c__Actinobacteria.o__Bifidobacteriales	7738	0.00267151	20.7222	24.5536
	rs12657170	2.72e-06	5	79643369	C	T	0.46418	0.0785189	0.0167389	k__Bacteria.p__Actinobacteria.c__Actinobacteria.o__Bifidobacteriales	7738	0.0028355	21.9978	24.5536
	rs10455532	4.24e-06	6	92883361	G	A	0.552534	-0.0769356	0.0167272	k__Bacteria.p__Actinobacteria.c__Actinobacteria.o__Bifidobacteriales	7738	0.00272642	21.1492	24.5536
[truncated: 74 more rows]

## Sheet: table S5
Supplementary Table S5. The results of the MR analysis for 412 gut microbiota on functional dyspepsia.
[truncated: 117 more rows]

## Sheet: table S6
Supplementary Table S6. The results of the MR analysis for functional dyspepsia on 5 gut microbiota.
[truncated: 27 more rows]

[truncated: 4 more sheets: table S7, table S8, table S9, table S10]
